# Supplementary material for: PIP3-binding proteins promote age-dependent protein aggregation and limit survival in C. elegans
Source: Oncotarget. 2016 Jul 12;7(31):48870–86. doi: 10.18632/oncotarget.10549 (PMC5226477; doi:10.18632/oncotarget.10549)
Supplement: Supplementary file 1 [file oncotarget-07-48870-s001.xlsx]

## Sheet: Samples Report With Clusters fo
Experiment 1						Experiment 2						Experiment 3A							Experiment 3B
Identified Proteins (178)	Accession ID	Mol. Wt.	PIP2	PIP3		Identified Proteins (385)	Accession ID	Mol. Wt.	PIP2	PIP3		Identified Proteins (712)	Accession ID	Mol. Wt.	N2	age-1(mg44)	mg44+PIP3		Identified Proteins (142)	Accession ID	Mol. Wt.	N2	age-1(mg44)	mg44+PIP3
14-3-3-like protein 1 OS=Caenorhabditis elegans GN=par-5 PE=1 SV=2	14331_CAEEL	28 kDa	0	5		14-3-3-like protein 1 OS=Caenorhabditis elegans GN=par-5 PE=1 SV=2	14331_CAEEL	28 kDa	9	20		14-3-3-like protein 1 OS=Caenorhabditis elegans GN=par-5 PE=1 SV=2	14331_CAEEL	28 kDa	45	31	43		14-3-3-like protein 1 OS=Caenorhabditis elegans GN=par-5 PE=1 SV=2	14331_CAEEL	28 kDa	1	0	3
14-3-3-like protein 2 OS=Caenorhabditis elegans GN=ftt-2 PE=1 SV=1	14332_CAEEL	28 kDa	0	3		14-3-3-like protein 2 OS=Caenorhabditis elegans GN=ftt-2 PE=1 SV=1	14332_CAEEL	28 kDa	7	15		14-3-3-like protein 2 OS=Caenorhabditis elegans GN=ftt-2 PE=1 SV=1	14332_CAEEL	28 kDa	42	41	46		14-3-3-like protein 2 OS=Caenorhabditis elegans GN=ftt-2 PE=1 SV=1	14332_CAEEL	28 kDa	1	0	2
26S proteasome non-ATPase regulatory subunit 6 OS=Caenorhabditis elegans GN=rpn-7 PE=2 SV=1	PSMD6_CAEEL	48 kDa	0	1		26S protease regulatory subunit 7 OS=Caenorhabditis elegans GN=rpt-1 PE=1 SV=1	PRS7_CAEEL	49 kDa	1	0		26S protease regulatory subunit 7 OS=Caenorhabditis elegans GN=rpt-1 PE=1 SV=1	PRS7_CAEEL	49 kDa	4	6	9		2-oxoglutarate dehydrogenase, mitochondrial OS=Caenorhabditis elegans GN=ogdh-1 PE=1 SV=2	ODO1_CAEEL	116 kDa	4	1	2
40S ribosomal protein S12 OS=Caenorhabditis elegans GN=rps-12 PE=1 SV=2	RS12_CAEEL	15 kDa	0	2		26S proteasome non-ATPase regulatory subunit 14 OS=Caenorhabditis elegans GN=rpn-11 PE=1 SV=1	PSDE_CAEEL	35 kDa	1	1		26S proteasome non-ATPase regulatory subunit 1 OS=Caenorhabditis elegans GN=rpn-2 PE=3 SV=4	PSMD1_CAEEL	106 kDa	6	6	6		32 kDa beta-galactoside-binding lectin OS=Caenorhabditis elegans GN=lec-1 PE=1 SV=1	LEC1_CAEEL	32 kDa	4	1	1
40S ribosomal protein S13 OS=Caenorhabditis elegans GN=rps-13 PE=2 SV=2	RS13_CAEEL	17 kDa	1	5		26S proteasome non-ATPase regulatory subunit 3 OS=Caenorhabditis elegans GN=rpn-3 PE=1 SV=1	PSMD3_CAEEL	58 kDa	2	2		26S proteasome non-ATPase regulatory subunit 14 OS=Caenorhabditis elegans GN=rpn-11 PE=1 SV=1	PSDE_CAEEL	35 kDa	0	2	4		40S ribosomal protein S12 OS=Caenorhabditis elegans GN=rps-12 PE=1 SV=2	RS12_CAEEL	15 kDa	3	0	1
40S ribosomal protein S14 OS=Caenorhabditis elegans GN=rps-14 PE=2 SV=1	RS14_CAEEL	16 kDa	3	8		2-oxoglutarate dehydrogenase, mitochondrial OS=Caenorhabditis elegans GN=ogdh-1 PE=1 SV=2	ODO1_CAEEL	116 kDa	2	3		26S proteasome non-ATPase regulatory subunit 3 OS=Caenorhabditis elegans GN=rpn-3 PE=1 SV=1	PSMD3_CAEEL	58 kDa	5	2	5		40S ribosomal protein S13 OS=Caenorhabditis elegans GN=rps-13 PE=3 SV=2	RS13_CAEEL	17 kDa	8	3	5
40S ribosomal protein S15 OS=Caenorhabditis elegans GN=rps-15 PE=1 SV=3	RS15_CAEEL	17 kDa	0	3		32 kDa beta-galactoside-binding lectin OS=Caenorhabditis elegans GN=lec-1 PE=1 SV=1	LEC1_CAEEL	32 kDa	1	2		26S proteasome non-ATPase regulatory subunit 6 OS=Caenorhabditis elegans GN=rpn-7 PE=3 SV=1	PSMD6_CAEEL	48 kDa	5	2	3		40S ribosomal protein S14 OS=Caenorhabditis elegans GN=rps-14 PE=3 SV=1	RS14_CAEEL	16 kDa	5	0	1
40S ribosomal protein S16 OS=Caenorhabditis elegans GN=rps-16 PE=1 SV=3	RS16_CAEEL	16 kDa	2	7		3-phosphoinositide-dependent protein kinase 1 OS=Caenorhabditis elegans GN=pdk-1 PE=1 SV=1	PDPK1_CAEEL	72 kDa	0	1		26S proteasome non-ATPase regulatory subunit 8 OS=Caenorhabditis elegans GN=rpn-12 PE=1 SV=1	PSMD8_CAEEL	29 kDa	4	2	6		40S ribosomal protein S15 OS=Caenorhabditis elegans GN=rps-15 PE=1 SV=3	RS15_CAEEL	17 kDa	8	0	0
40S ribosomal protein S17 OS=Caenorhabditis elegans GN=rps-17 PE=2 SV=2	RS17_CAEEL	15 kDa	1	1		40S ribosomal protein S12 OS=Caenorhabditis elegans GN=rps-12 PE=3 SV=2	RS12_CAEEL	15 kDa	2	3		28S ribosomal protein S15, mitochondrial OS=Caenorhabditis elegans GN=mrps-15 PE=3 SV=1	RT15_CAEEL	39 kDa	3	0	0		40S ribosomal protein S16 OS=Caenorhabditis elegans GN=rps-16 PE=1 SV=3	RS16_CAEEL	16 kDa	9	1	1
40S ribosomal protein S19 OS=Caenorhabditis elegans GN=rps-19 PE=2 SV=1	RS19_CAEEL	16 kDa	0	3		40S ribosomal protein S13 OS=Caenorhabditis elegans GN=rps-13 PE=3 SV=2	RS13_CAEEL	17 kDa	4	4		28S ribosomal protein S7, mitochondrial OS=Caenorhabditis elegans GN=mrps-7 PE=3 SV=2	RT07_CAEEL	26 kDa	2	0	0		40S ribosomal protein S17 OS=Caenorhabditis elegans GN=rps-17 PE=3 SV=2	RS17_CAEEL	15 kDa	5	0	0
40S ribosomal protein S2 OS=Caenorhabditis elegans GN=rps-2 PE=1 SV=1	RS2_CAEEL	29 kDa	1	5		40S ribosomal protein S14 OS=Caenorhabditis elegans GN=rps-14 PE=3 SV=1	RS14_CAEEL	16 kDa	6	11		2-methoxy-6-polyprenyl-1,4-benzoquinol methylase, mitochondrial OS=Caenorhabditis elegans GN=coq-5 PE=3 SV=2	COQ5_CAEEL	32 kDa	2	0	0		40S ribosomal protein S19 OS=Caenorhabditis elegans GN=rps-19 PE=2 SV=1	RS19_CAEEL	16 kDa	17	1	0
40S ribosomal protein S23 OS=Caenorhabditis elegans GN=rps-23 PE=2 SV=1	RS23_CAEEL	16 kDa	0	2		40S ribosomal protein S15 OS=Caenorhabditis elegans GN=rps-15 PE=1 SV=3	RS15_CAEEL	17 kDa	5	5		2-oxoglutarate dehydrogenase, mitochondrial OS=Caenorhabditis elegans GN=ogdh-1 PE=1 SV=2	ODO1_CAEEL	116 kDa	61	31	38		40S ribosomal protein S2 OS=Caenorhabditis elegans GN=rps-2 PE=3 SV=1	RS2_CAEEL	29 kDa	11	1	2
40S ribosomal protein S25 OS=Caenorhabditis elegans GN=rps-25 PE=2 SV=1	RS25_CAEEL	13 kDa	0	2		40S ribosomal protein S16 OS=Caenorhabditis elegans GN=rps-16 PE=1 SV=3	RS16_CAEEL	16 kDa	4	5		2-oxoisovalerate dehydrogenase subunit alpha, mitochondrial OS=Caenorhabditis elegans GN=Y39E4A.3 PE=1 SV=2	ODBA_CAEEL	49 kDa	14	6	8		40S ribosomal protein S23 OS=Caenorhabditis elegans GN=rps-23 PE=3 SV=1	RS23_CAEEL	16 kDa	2	0	0
40S ribosomal protein S26 OS=Caenorhabditis elegans GN=rps-26 PE=2 SV=1	RS26_CAEEL	13 kDa	2	2		40S ribosomal protein S17 OS=Caenorhabditis elegans GN=rps-17 PE=3 SV=2	RS17_CAEEL	15 kDa	4	3		32 kDa beta-galactoside-binding lectin lec-3 OS=Caenorhabditis elegans GN=lec-3 PE=2 SV=3	LEC3_CAEEL	34 kDa	12	3	0		40S ribosomal protein S25 OS=Caenorhabditis elegans GN=rps-25 PE=3 SV=1	RS25_CAEEL	13 kDa	2	0	0
40S ribosomal protein S3 OS=Caenorhabditis elegans GN=rps-3 PE=1 SV=1	RS3_CAEEL	27 kDa	3	10		40S ribosomal protein S19 OS=Caenorhabditis elegans GN=rps-19 PE=2 SV=1	RS19_CAEEL	16 kDa	6	6		32 kDa beta-galactoside-binding lectin OS=Caenorhabditis elegans GN=lec-1 PE=1 SV=1	LEC1_CAEEL	32 kDa	35	83	43		40S ribosomal protein S26 OS=Caenorhabditis elegans GN=rps-26 PE=3 SV=1	RS26_CAEEL	13 kDa	6	0	2
40S ribosomal protein S3a OS=Caenorhabditis elegans GN=rps-1 PE=1 SV=2	RS3A_CAEEL	29 kDa	0	1		40S ribosomal protein S2 OS=Caenorhabditis elegans GN=rps-2 PE=3 SV=1	RS2_CAEEL	29 kDa	5	9		39S ribosomal protein L41, mitochondrial OS=Caenorhabditis elegans GN=mrpl-41 PE=3 SV=1	RM41_CAEEL	21 kDa	3	0	0		40S ribosomal protein S27 OS=Caenorhabditis elegans GN=rps-27 PE=1 SV=3	RS27_CAEEL	9 kDa	4	0	1
40S ribosomal protein S4 OS=Caenorhabditis elegans GN=rps-4 PE=1 SV=1	RS4_CAEEL	29 kDa	8	19		40S ribosomal protein S23 OS=Caenorhabditis elegans GN=rps-23 PE=3 SV=1	RS23_CAEEL	16 kDa	1	0		3-hydroxyanthranilate 3,4-dioxygenase OS=Caenorhabditis elegans GN=haao-1 PE=1 SV=2	3HAO_CAEEL	32 kDa	2	0	0		40S ribosomal protein S3 OS=Caenorhabditis elegans GN=rps-3 PE=3 SV=1	RS3_CAEEL	27 kDa	4	0	0
40S ribosomal protein S5 OS=Caenorhabditis elegans GN=rps-5 PE=1 SV=1	RS5_CAEEL	23 kDa	1	7		40S ribosomal protein S25 OS=Caenorhabditis elegans GN=rps-25 PE=3 SV=1	RS25_CAEEL	13 kDa	1	4		40S ribosomal protein S12 OS=Caenorhabditis elegans GN=rps-12 PE=1 SV=2	RS12_CAEEL	15 kDa	65	26	44		40S ribosomal protein S3a OS=Caenorhabditis elegans GN=rps-1 PE=3 SV=2	RS3A_CAEEL	29 kDa	5	0	0
40S ribosomal protein S6 OS=Caenorhabditis elegans GN=rps-6 PE=1 SV=1	RS6_CAEEL	28 kDa	0	1		40S ribosomal protein S26 OS=Caenorhabditis elegans GN=rps-26 PE=3 SV=1	RS26_CAEEL	13 kDa	4	6		40S ribosomal protein S13 OS=Caenorhabditis elegans GN=rps-13 PE=3 SV=2	RS13_CAEEL	17 kDa	42	20	20		40S ribosomal protein S4 OS=Caenorhabditis elegans GN=rps-4 PE=1 SV=1	RS4_CAEEL	29 kDa	24	1	9
40S ribosomal protein S7 OS=Caenorhabditis elegans GN=rps-7 PE=2 SV=1	RS7_CAEEL	22 kDa	0	3		40S ribosomal protein S27 OS=Caenorhabditis elegans GN=rps-27 PE=1 SV=3	RS27_CAEEL	9 kDa	2	2		40S ribosomal protein S14 OS=Caenorhabditis elegans GN=rps-14 PE=3 SV=1	RS14_CAEEL	16 kDa	40	30	36		40S ribosomal protein S5 OS=Caenorhabditis elegans GN=rps-5 PE=3 SV=1	RS5_CAEEL	23 kDa	15	2	1
40S ribosomal protein S8 OS=Caenorhabditis elegans GN=rps-8 PE=2 SV=1	RS8_CAEEL	24 kDa	4	7		40S ribosomal protein S28 OS=Caenorhabditis elegans GN=rps-28 PE=3 SV=1	RS28_CAEEL	7 kDa	2	3		40S ribosomal protein S15 OS=Caenorhabditis elegans GN=rps-15 PE=1 SV=3	RS15_CAEEL	17 kDa	25	18	31		40S ribosomal protein S6 OS=Caenorhabditis elegans GN=rps-6 PE=1 SV=1	RS6_CAEEL	28 kDa	4	0	0
40S ribosomal protein S9 OS=Caenorhabditis elegans GN=rps-9 PE=2 SV=1	RS9_CAEEL	22 kDa	3	6		40S ribosomal protein S3 OS=Caenorhabditis elegans GN=rps-3 PE=3 SV=1	RS3_CAEEL	27 kDa	11	11		40S ribosomal protein S16 OS=Caenorhabditis elegans GN=rps-16 PE=1 SV=3	RS16_CAEEL	16 kDa	36	27	35		40S ribosomal protein S7 OS=Caenorhabditis elegans GN=rps-7 PE=3 SV=1	RS7_CAEEL	22 kDa	5	0	0
40S ribosomal protein SA OS=Caenorhabditis elegans GN=rps-0 PE=1 SV=3	RSSA_CAEEL	31 kDa	1	10		40S ribosomal protein S3a OS=Caenorhabditis elegans GN=rps-1 PE=3 SV=2	RS3A_CAEEL	29 kDa	12	11		40S ribosomal protein S17 OS=Caenorhabditis elegans GN=rps-17 PE=3 SV=2	RS17_CAEEL	15 kDa	42	21	40		40S ribosomal protein S8 OS=Caenorhabditis elegans GN=rps-8 PE=3 SV=1	RS8_CAEEL	24 kDa	20	9	8
60S acidic ribosomal protein P0 OS=Caenorhabditis elegans GN=rpa-0 PE=1 SV=3	RLA0_CAEEL	34 kDa	2	9		40S ribosomal protein S4 OS=Caenorhabditis elegans GN=rps-4 PE=1 SV=1	RS4_CAEEL	29 kDa	16	21		40S ribosomal protein S19 OS=Caenorhabditis elegans GN=rps-19 PE=2 SV=1	RS19_CAEEL	16 kDa	29	25	30		40S ribosomal protein S9 OS=Caenorhabditis elegans GN=rps-9 PE=3 SV=1	RS9_CAEEL	22 kDa	2	0	2
60S acidic ribosomal protein P1 OS=Caenorhabditis elegans GN=rla-1 PE=1 SV=2	RLA1_CAEEL	11 kDa	1	3		40S ribosomal protein S5 OS=Caenorhabditis elegans GN=rps-5 PE=3 SV=1	RS5_CAEEL	23 kDa	9	8		40S ribosomal protein S2 OS=Caenorhabditis elegans GN=rps-2 PE=3 SV=1	RS2_CAEEL	29 kDa	59	38	40		40S ribosomal protein SA OS=Caenorhabditis elegans GN=rps-0 PE=1 SV=3	RSSA_CAEEL	31 kDa	6	0	2
60S acidic ribosomal protein P2 OS=Caenorhabditis elegans GN=rpa-2 PE=1 SV=2	RLA2_CAEEL	11 kDa	1	3		40S ribosomal protein S6 OS=Caenorhabditis elegans GN=rps-6 PE=1 SV=1	RS6_CAEEL	28 kDa	0	4		40S ribosomal protein S21 OS=Caenorhabditis elegans GN=rps-21 PE=1 SV=1	RS21_CAEEL	10 kDa	55	22	21		60S acidic ribosomal protein P0 OS=Caenorhabditis elegans GN=rpa-0 PE=1 SV=3	RLA0_CAEEL	34 kDa	1	0	0
60S ribosomal protein L10 OS=Caenorhabditis elegans GN=rpl-10 PE=2 SV=1	RL10_CAEEL	25 kDa	1	8		40S ribosomal protein S7 OS=Caenorhabditis elegans GN=rps-7 PE=3 SV=1	RS7_CAEEL	22 kDa	3	6		40S ribosomal protein S23 OS=Caenorhabditis elegans GN=rps-23 PE=3 SV=1	RS23_CAEEL	16 kDa	12	14	16		60S acidic ribosomal protein P1 OS=Caenorhabditis elegans GN=rla-1 PE=3 SV=2	RLA1_CAEEL	11 kDa	2	0	0
60S ribosomal protein L10a OS=Caenorhabditis elegans GN=rpl-10a PE=1 SV=1	RL10A_CAEEL	24 kDa	1	1		40S ribosomal protein S8 OS=Caenorhabditis elegans GN=rps-8 PE=3 SV=1	RS8_CAEEL	24 kDa	12	10		40S ribosomal protein S25 OS=Caenorhabditis elegans GN=rps-25 PE=3 SV=1	RS25_CAEEL	13 kDa	20	11	14		60S acidic ribosomal protein P2 OS=Caenorhabditis elegans GN=rpa-2 PE=3 SV=2	RLA2_CAEEL	11 kDa	4	0	0
60S ribosomal protein L11 OS=Caenorhabditis elegans GN=rpl-11.1 PE=2 SV=1	RL11_CAEEL	23 kDa	2	2		40S ribosomal protein S9 OS=Caenorhabditis elegans GN=rps-9 PE=3 SV=1	RS9_CAEEL	22 kDa	4	7		40S ribosomal protein S26 OS=Caenorhabditis elegans GN=rps-26 PE=3 SV=1	RS26_CAEEL	13 kDa	25	14	20		60S ribosomal protein L10 OS=Caenorhabditis elegans GN=rpl-10 PE=3 SV=1	RL10_CAEEL	25 kDa	5	1	1
60S ribosomal protein L12 OS=Caenorhabditis elegans GN=rpl-12 PE=2 SV=1	RL12_CAEEL	18 kDa	1	3		40S ribosomal protein SA OS=Caenorhabditis elegans GN=rps-0 PE=1 SV=3	RSSA_CAEEL	31 kDa	14	10		40S ribosomal protein S27 OS=Caenorhabditis elegans GN=rps-27 PE=1 SV=3	RS27_CAEEL	9 kDa	43	18	13		60S ribosomal protein L10a OS=Caenorhabditis elegans GN=rpl-10a PE=3 SV=1	RL10A_CAEEL	24 kDa	3	0	3
60S ribosomal protein L13 OS=Caenorhabditis elegans GN=rpl-13 PE=2 SV=1	RL13_CAEEL	24 kDa	2	6		60S acidic ribosomal protein P0 OS=Caenorhabditis elegans GN=rpa-0 PE=1 SV=3	RLA0_CAEEL	34 kDa	16	8		40S ribosomal protein S28 OS=Caenorhabditis elegans GN=rps-28 PE=3 SV=1	RS28_CAEEL	7 kDa	33	16	13		60S ribosomal protein L11 OS=Caenorhabditis elegans GN=rpl-11.1 PE=3 SV=1	RL11_CAEEL	23 kDa	5	0	0
60S ribosomal protein L17 OS=Caenorhabditis elegans GN=rpl-17 PE=2 SV=1	RL17_CAEEL	22 kDa	2	6		60S acidic ribosomal protein P1 OS=Caenorhabditis elegans GN=rla-1 PE=3 SV=2	RLA1_CAEEL	11 kDa	6	4		40S ribosomal protein S3 OS=Caenorhabditis elegans GN=rps-3 PE=3 SV=1	RS3_CAEEL	27 kDa	63	37	45		60S ribosomal protein L12 OS=Caenorhabditis elegans GN=rpl-12 PE=3 SV=1	RL12_CAEEL	18 kDa	4	0	1
60S ribosomal protein L18 OS=Caenorhabditis elegans GN=rpl-18 PE=3 SV=1	RL18_CAEEL	21 kDa	2	2		60S acidic ribosomal protein P2 OS=Caenorhabditis elegans GN=rpa-2 PE=3 SV=2	RLA2_CAEEL	11 kDa	3	5		40S ribosomal protein S3a OS=Caenorhabditis elegans GN=rps-1 PE=3 SV=2	RS3A_CAEEL	29 kDa	51	26	36		60S ribosomal protein L13 OS=Caenorhabditis elegans GN=rpl-13 PE=3 SV=1	RL13_CAEEL	24 kDa	7	0	0
60S ribosomal protein L18a OS=Caenorhabditis elegans GN=rpl-20 PE=2 SV=2	RL18A_CAEEL	21 kDa	0	4		60S ribosomal protein L10 OS=Caenorhabditis elegans GN=rpl-10 PE=3 SV=1	RL10_CAEEL	25 kDa	7	13		40S ribosomal protein S4 OS=Caenorhabditis elegans GN=rps-4 PE=1 SV=1	RS4_CAEEL	29 kDa	66	44	60		60S ribosomal protein L13a OS=Caenorhabditis elegans GN=rpl-16 PE=2 SV=1	RL13A_CAEEL	23 kDa	4	0	3
60S ribosomal protein L19 OS=Caenorhabditis elegans GN=rpl-19 PE=2 SV=1	RL19_CAEEL	24 kDa	2	3		60S ribosomal protein L10a OS=Caenorhabditis elegans GN=rpl-10a PE=3 SV=1	RL10A_CAEEL	24 kDa	3	8		40S ribosomal protein S5 OS=Caenorhabditis elegans GN=rps-5 PE=3 SV=1	RS5_CAEEL	23 kDa	32	23	33		60S ribosomal protein L18 OS=Caenorhabditis elegans GN=rpl-18 PE=3 SV=1	RL18_CAEEL	21 kDa	10	3	5
60S ribosomal protein L21 OS=Caenorhabditis elegans GN=rpl-21 PE=1 SV=3	RL21_CAEEL	18 kDa	0	3		60S ribosomal protein L11 OS=Caenorhabditis elegans GN=rpl-11.1 PE=3 SV=1	RL11_CAEEL	23 kDa	5	9		40S ribosomal protein S6 OS=Caenorhabditis elegans GN=rps-6 PE=1 SV=1	RS6_CAEEL	28 kDa	61	25	47		60S ribosomal protein L18a OS=Caenorhabditis elegans GN=rpl-20 PE=3 SV=2	RL18A_CAEEL	21 kDa	8	1	2
60S ribosomal protein L22 OS=Caenorhabditis elegans GN=rpl-22 PE=1 SV=3	RL22_CAEEL	15 kDa	3	3		60S ribosomal protein L12 OS=Caenorhabditis elegans GN=rpl-12 PE=3 SV=1	RL12_CAEEL	18 kDa	2	4		40S ribosomal protein S7 OS=Caenorhabditis elegans GN=rps-7 PE=3 SV=1	RS7_CAEEL	22 kDa	45	11	25		60S ribosomal protein L19 OS=Caenorhabditis elegans GN=rpl-19 PE=3 SV=1	RL19_CAEEL	24 kDa	5	0	1
60S ribosomal protein L23 OS=Caenorhabditis elegans GN=rpl-23 PE=2 SV=1	RL23_CAEEL	15 kDa	2	3		60S ribosomal protein L13 OS=Caenorhabditis elegans GN=rpl-13 PE=3 SV=1	RL13_CAEEL	24 kDa	3	7		40S ribosomal protein S8 OS=Caenorhabditis elegans GN=rps-8 PE=3 SV=1	RS8_CAEEL	24 kDa	72	29	42		60S ribosomal protein L21 OS=Caenorhabditis elegans GN=rpl-21 PE=1 SV=3	RL21_CAEEL	18 kDa	10	1	3
60S ribosomal protein L23a 2 OS=Caenorhabditis elegans GN=rpl-25.2 PE=2 SV=1	R23A2_CAEEL	16 kDa	5	6		60S ribosomal protein L13a OS=Caenorhabditis elegans GN=rpl-16 PE=2 SV=1	RL13A_CAEEL	23 kDa	6	4		40S ribosomal protein S9 OS=Caenorhabditis elegans GN=rps-9 PE=3 SV=1	RS9_CAEEL	22 kDa	39	17	30		60S ribosomal protein L23 OS=Caenorhabditis elegans GN=rpl-23 PE=3 SV=1	RL23_CAEEL	15 kDa	5	0	0
60S ribosomal protein L27 OS=Caenorhabditis elegans GN=rpl-27 PE=2 SV=1	RL27_CAEEL	16 kDa	0	1		60S ribosomal protein L17 OS=Caenorhabditis elegans GN=rpl-17 PE=3 SV=1	RL17_CAEEL	22 kDa	3	5		40S ribosomal protein SA OS=Caenorhabditis elegans GN=rps-0 PE=1 SV=3	RSSA_CAEEL	31 kDa	57	34	37		60S ribosomal protein L23a 2 OS=Caenorhabditis elegans GN=rpl-25.2 PE=3 SV=1	R23A2_CAEEL	16 kDa	6	0	0
60S ribosomal protein L28 OS=Caenorhabditis elegans GN=rpl-28 PE=1 SV=3	RL28_CAEEL	14 kDa	1	4		60S ribosomal protein L18 OS=Caenorhabditis elegans GN=rpl-18 PE=3 SV=1	RL18_CAEEL	21 kDa	3	7		4-hydroxyphenylpyruvate dioxygenase OS=Caenorhabditis elegans GN=hpd-1 PE=1 SV=1	HPPD_CAEEL	44 kDa	5	0	3		60S ribosomal protein L26 OS=Caenorhabditis elegans GN=rpl-26 PE=3 SV=1	RL26_CAEEL	16 kDa	8	0	5
60S ribosomal protein L3 OS=Caenorhabditis elegans GN=rpl-3 PE=1 SV=1	RL3_CAEEL	46 kDa	0	2		60S ribosomal protein L18a OS=Caenorhabditis elegans GN=rpl-20 PE=3 SV=2	RL18A_CAEEL	21 kDa	3	4		60 kDa SS-A/Ro ribonucleoprotein homolog OS=Caenorhabditis elegans GN=rop-1 PE=2 SV=1	RO60_CAEEL	73 kDa	7	7	6		60S ribosomal protein L28 OS=Caenorhabditis elegans GN=rpl-28 PE=1 SV=3	RL28_CAEEL	14 kDa	13	4	2
60S ribosomal protein L35 OS=Caenorhabditis elegans GN=rpl-35 PE=2 SV=1	RL35_CAEEL	14 kDa	0	1		60S ribosomal protein L19 OS=Caenorhabditis elegans GN=rpl-19 PE=3 SV=1	RL19_CAEEL	24 kDa	4	5		60S acidic ribosomal protein P0 OS=Caenorhabditis elegans GN=rpa-0 PE=1 SV=3	RLA0_CAEEL	34 kDa	64	35	44		60S ribosomal protein L3 OS=Caenorhabditis elegans GN=rpl-3 PE=2 SV=1	RL3_CAEEL	46 kDa	9	1	3
60S ribosomal protein L35a OS=Caenorhabditis elegans GN=rpl-33 PE=1 SV=3	RL35A_CAEEL	14 kDa	0	3		60S ribosomal protein L21 OS=Caenorhabditis elegans GN=rpl-21 PE=1 SV=3	RL21_CAEEL	18 kDa	5	10		60S acidic ribosomal protein P1 OS=Caenorhabditis elegans GN=rla-1 PE=3 SV=2	RLA1_CAEEL	11 kDa	23	10	15		60S ribosomal protein L31 OS=Caenorhabditis elegans GN=rpl-31 PE=3 SV=1	RL31_CAEEL	14 kDa	1	0	1
60S ribosomal protein L36 OS=Caenorhabditis elegans GN=rpl-36 PE=1 SV=3	RL36_CAEEL	12 kDa	0	3		60S ribosomal protein L22 OS=Caenorhabditis elegans GN=rpl-22 PE=1 SV=3	RL22_CAEEL	15 kDa	3	1		60S acidic ribosomal protein P2 OS=Caenorhabditis elegans GN=rpa-2 PE=3 SV=2	RLA2_CAEEL	11 kDa	17	8	13		60S ribosomal protein L35 OS=Caenorhabditis elegans GN=rpl-35 PE=3 SV=1	RL35_CAEEL	14 kDa	9	2	4
60S ribosomal protein L4 OS=Caenorhabditis elegans GN=rpl-4 PE=1 SV=3	RL4_CAEEL	39 kDa	0	10		60S ribosomal protein L23 OS=Caenorhabditis elegans GN=rpl-23 PE=3 SV=1	RL23_CAEEL	15 kDa	5	4		60S ribosomal protein L10 OS=Caenorhabditis elegans GN=rpl-10 PE=3 SV=1	RL10_CAEEL	25 kDa	59	30	48		60S ribosomal protein L35a OS=Caenorhabditis elegans GN=rpl-33 PE=1 SV=3	RL35A_CAEEL	14 kDa	3	0	0
60S ribosomal protein L5 OS=Caenorhabditis elegans GN=rpl-5 PE=2 SV=1	RL5_CAEEL	33 kDa	0	5		60S ribosomal protein L23a 1 OS=Caenorhabditis elegans GN=rpl-25.1 PE=3 SV=1	R23A1_CAEEL	17 kDa	5	3		60S ribosomal protein L10a OS=Caenorhabditis elegans GN=rpl-10a PE=3 SV=1	RL10A_CAEEL	24 kDa	52	27	36		60S ribosomal protein L36 OS=Caenorhabditis elegans GN=rpl-36 PE=1 SV=3	RL36_CAEEL	12 kDa	6	0	0
60S ribosomal protein L6 OS=Caenorhabditis elegans GN=rpl-6 PE=2 SV=1	RL6_CAEEL	24 kDa	0	1		60S ribosomal protein L23a 2 OS=Caenorhabditis elegans GN=rpl-25.2 PE=3 SV=1	R23A2_CAEEL	16 kDa	7	5		60S ribosomal protein L11 OS=Caenorhabditis elegans GN=rpl-11.1 PE=3 SV=1	RL11_CAEEL	23 kDa	24	15	21		60S ribosomal protein L37 OS=Caenorhabditis elegans GN=rpl-37 PE=3 SV=2	RL37_CAEEL	10 kDa	4	0	0
60S ribosomal protein L7 OS=Caenorhabditis elegans GN=rpl-7 PE=1 SV=1	RL7_CAEEL	28 kDa	1	6		60S ribosomal protein L24 OS=Caenorhabditis elegans GN=rpl-24.1 PE=3 SV=1	RL24_CAEEL	18 kDa	4	7		60S ribosomal protein L12 OS=Caenorhabditis elegans GN=rpl-12 PE=3 SV=1	RL12_CAEEL	18 kDa	28	9	13		60S ribosomal protein L4 OS=Caenorhabditis elegans GN=rpl-4 PE=1 SV=3	RL4_CAEEL	39 kDa	10	2	4
60S ribosomal protein L7a OS=Caenorhabditis elegans GN=rpl-7A PE=1 SV=3	RL7A_CAEEL	30 kDa	0	10		60S ribosomal protein L26 OS=Caenorhabditis elegans GN=rpl-26 PE=3 SV=1	RL26_CAEEL	16 kDa	2	4		60S ribosomal protein L13 OS=Caenorhabditis elegans GN=rpl-13 PE=3 SV=1	RL13_CAEEL	24 kDa	54	30	31		60S ribosomal protein L5 OS=Caenorhabditis elegans GN=rpl-5 PE=3 SV=1	RL5_CAEEL	33 kDa	3	2	3
60S ribosomal protein L8 OS=Caenorhabditis elegans GN=rpl-8 PE=1 SV=1	RL8_CAEEL	28 kDa	0	1		60S ribosomal protein L27 OS=Caenorhabditis elegans GN=rpl-27 PE=2 SV=1	RL27_CAEEL	16 kDa	0	2		60S ribosomal protein L13a OS=Caenorhabditis elegans GN=rpl-16 PE=2 SV=1	RL13A_CAEEL	23 kDa	40	24	22		60S ribosomal protein L6 OS=Caenorhabditis elegans GN=rpl-6 PE=1 SV=1	RL6_CAEEL	24 kDa	3	1	1
60S ribosomal protein L9 OS=Caenorhabditis elegans GN=rpl-9 PE=1 SV=1	RL9_CAEEL	22 kDa	0	3		60S ribosomal protein L28 OS=Caenorhabditis elegans GN=rpl-28 PE=1 SV=3	RL28_CAEEL	14 kDa	7	14		60S ribosomal protein L15 OS=Caenorhabditis elegans GN=rpl-15 PE=3 SV=1	RL15_CAEEL	24 kDa	46	26	52		60S ribosomal protein L7 OS=Caenorhabditis elegans GN=rpl-7 PE=3 SV=1	RL7_CAEEL	28 kDa	12	0	1
Actin-1/3 OS=Caenorhabditis elegans GN=act-1 PE=1 SV=2	ACT1_CAEEL (+2)	42 kDa	42	51		60S ribosomal protein L3 OS=Caenorhabditis elegans GN=rpl-3 PE=2 SV=1	RL3_CAEEL	46 kDa	4	9		60S ribosomal protein L17 OS=Caenorhabditis elegans GN=rpl-17 PE=3 SV=1	RL17_CAEEL	22 kDa	29	19	21		60S ribosomal protein L7a OS=Caenorhabditis elegans GN=rpl-7A PE=1 SV=3	RL7A_CAEEL	30 kDa	6	2	1
Adenosylhomocysteinase OS=Caenorhabditis elegans GN=ahcy-1 PE=1 SV=1	SAHH_CAEEL	48 kDa	1	10		60S ribosomal protein L31 OS=Caenorhabditis elegans GN=rpl-31 PE=3 SV=1	RL31_CAEEL	14 kDa	4	2		60S ribosomal protein L18 OS=Caenorhabditis elegans GN=rpl-18 PE=3 SV=1	RL18_CAEEL	21 kDa	91	31	47		60S ribosomal protein L9 OS=Caenorhabditis elegans GN=rpl-9 PE=3 SV=1	RL9_CAEEL	22 kDa	5	1	1
ADP-ribosylation factor 1-like 2 OS=Caenorhabditis elegans GN=arf-1.2 PE=1 SV=2	ARF12_CAEEL	21 kDa	0	1		60S ribosomal protein L35 OS=Caenorhabditis elegans GN=rpl-35 PE=3 SV=1	RL35_CAEEL	14 kDa	1	3		60S ribosomal protein L18a OS=Caenorhabditis elegans GN=rpl-20 PE=3 SV=2	RL18A_CAEEL	21 kDa	64	22	31		Acetyl-CoA acetyltransferase homolog, mitochondrial OS=Caenorhabditis elegans GN=kat-1 PE=1 SV=2	THILH_CAEEL	42 kDa	16	9	13
Apoptosis regulator ced-9 OS=Caenorhabditis elegans GN=ced-9 PE=1 SV=1	CED9_CAEEL	32 kDa	1	0		60S ribosomal protein L35a OS=Caenorhabditis elegans GN=rpl-33 PE=1 SV=3	RL35A_CAEEL	14 kDa	0	2		60S ribosomal protein L19 OS=Caenorhabditis elegans GN=rpl-19 PE=3 SV=1	RL19_CAEEL	24 kDa	45	23	37		Actin-1 OS=Caenorhabditis elegans GN=act-1 PE=1 SV=1	ACT1_CAEEL (+3)	42 kDa	13	1	2
Aspartic protease 6 OS=Caenorhabditis elegans GN=asp-6 PE=1 SV=1	ASP6_CAEEL	42 kDa	0	1		60S ribosomal protein L36 OS=Caenorhabditis elegans GN=rpl-36 PE=1 SV=3	RL36_CAEEL	12 kDa	4	6		60S ribosomal protein L21 OS=Caenorhabditis elegans GN=rpl-21 PE=1 SV=3	RL21_CAEEL	18 kDa	37	12	24		Adenosylhomocysteinase OS=Caenorhabditis elegans GN=ahcy-1 PE=1 SV=1	SAHH_CAEEL	48 kDa	2	0	0
Aspartyl-tRNA synthetase, cytoplasmic OS=Caenorhabditis elegans GN=drs-1 PE=2 SV=1	SYDC_CAEEL	60 kDa	0	1		60S ribosomal protein L37 OS=Caenorhabditis elegans GN=rpl-37 PE=3 SV=2	RL37_CAEEL	10 kDa	1	0		60S ribosomal protein L22 OS=Caenorhabditis elegans GN=rpl-22 PE=1 SV=3	RL22_CAEEL	15 kDa	33	15	17		Alcohol dehydrogenase 1 OS=Caenorhabditis elegans GN=sodh-1 PE=1 SV=2	ADH1_CAEEL	38 kDa	0	0	1
ATP synthase subunit alpha, mitochondrial OS=Caenorhabditis elegans GN=H28O16.1 PE=1 SV=1	ATPA_CAEEL	58 kDa	5	13		60S ribosomal protein L37a OS=Caenorhabditis elegans GN=rpl-43 PE=3 SV=3	RL37A_CAEEL	10 kDa	1	2		60S ribosomal protein L23 OS=Caenorhabditis elegans GN=rpl-23 PE=3 SV=1	RL23_CAEEL	15 kDa	29	16	20		Alkyldihydroxyacetonephosphate synthase OS=Caenorhabditis elegans GN=ads-1 PE=2 SV=1	ADAS_CAEEL	67 kDa	1	0	0
ATP synthase subunit beta, mitochondrial OS=Caenorhabditis elegans GN=atp-2 PE=1 SV=2	ATPB_CAEEL	58 kDa	5	18		60S ribosomal protein L4 OS=Caenorhabditis elegans GN=rpl-4 PE=1 SV=3	RL4_CAEEL	39 kDa	11	13		60S ribosomal protein L23a 1 OS=Caenorhabditis elegans GN=rpl-25.1 PE=3 SV=1	R23A1_CAEEL	17 kDa	26	16	23		ATP synthase subunit alpha, mitochondrial OS=Caenorhabditis elegans GN=H28O16.1 PE=1 SV=1	ATPA_CAEEL	58 kDa	17	2	11
ATP synthase subunit delta, mitochondrial OS=Caenorhabditis elegans GN=F58F12.1 PE=1 SV=1	ATPD_CAEEL	17 kDa	0	1		60S ribosomal protein L5 OS=Caenorhabditis elegans GN=rpl-5 PE=3 SV=1	RL5_CAEEL	33 kDa	3	7		60S ribosomal protein L23a 2 OS=Caenorhabditis elegans GN=rpl-25.2 PE=3 SV=1	R23A2_CAEEL	16 kDa	27	12	20		ATP synthase subunit beta, mitochondrial OS=Caenorhabditis elegans GN=atp-2 PE=1 SV=2	ATPB_CAEEL	58 kDa	22	2	10
ATP-dependent RNA helicase cgh-1 OS=Caenorhabditis elegans GN=cgh-1 PE=1 SV=1	CGH1_CAEEL	49 kDa	0	4		60S ribosomal protein L6 OS=Caenorhabditis elegans GN=rpl-6 PE=1 SV=1	RL6_CAEEL	24 kDa	3	4		60S ribosomal protein L24 OS=Caenorhabditis elegans GN=rpl-24.1 PE=3 SV=1	RL24_CAEEL	18 kDa	41	17	18		ATPase family AAA domain-containing protein 3 OS=Caenorhabditis elegans GN=atad-3 PE=3 SV=2	ATAD3_CAEEL	67 kDa	2	0	0
Chaperonin homolog Hsp-60, mitochondrial OS=Caenorhabditis elegans GN=hsp-60 PE=1 SV=2	CH60_CAEEL	60 kDa	0	5		60S ribosomal protein L7 OS=Caenorhabditis elegans GN=rpl-7 PE=3 SV=1	RL7_CAEEL	28 kDa	1	7		60S ribosomal protein L26 OS=Caenorhabditis elegans GN=rpl-26 PE=3 SV=1	RL26_CAEEL	16 kDa	44	10	16		ATP-dependent RNA helicase cgh-1 OS=Caenorhabditis elegans GN=cgh-1 PE=1 SV=1	CGH1_CAEEL	49 kDa	2	1	1
Chromosome condensation protein dpy-27 OS=Caenorhabditis elegans GN=dpy-27 PE=1 SV=1	DPY27_CAEEL	170 kDa	1	0		60S ribosomal protein L7a OS=Caenorhabditis elegans GN=rpl-7A PE=1 SV=3	RL7A_CAEEL	30 kDa	9	14		60S ribosomal protein L27 OS=Caenorhabditis elegans GN=rpl-27 PE=2 SV=1	RL27_CAEEL	16 kDa	37	14	24		Basement membrane proteoglycan OS=Caenorhabditis elegans GN=unc-52 PE=1 SV=2	UNC52_CAEEL	369 kDa	2	1	1
Cluster of 60S ribosomal protein L23a 2 OS=Caenorhabditis elegans GN=rpl-25.2 PE=2 SV=1 (R23A2_CAEEL)	R23A2_CAEEL	16 kDa	5	6		60S ribosomal protein L8 OS=Caenorhabditis elegans GN=rpl-8 PE=3 SV=1	RL8_CAEEL	28 kDa	3	6		60S ribosomal protein L28 OS=Caenorhabditis elegans GN=rpl-28 PE=1 SV=3	RL28_CAEEL	14 kDa	53	23	34		Bifunctional glyoxylate cycle protein OS=Caenorhabditis elegans GN=gei-7 PE=1 SV=2	GCP_CAEEL	109 kDa	1	0	0
Cluster of Glyceraldehyde-3-phosphate dehydrogenase 2 OS=Caenorhabditis elegans GN=gpd-2 PE=1 SV=2 (G3P2_CAEEL)	G3P2_CAEEL [2]	36 kDa	0	2		60S ribosomal protein L9 OS=Caenorhabditis elegans GN=rpl-9 PE=3 SV=1	RL9_CAEEL	22 kDa	3	7		60S ribosomal protein L3 OS=Caenorhabditis elegans GN=rpl-3 PE=2 SV=1	RL3_CAEEL	46 kDa	77	35	53		Chaperonin homolog Hsp-60, mitochondrial OS=Caenorhabditis elegans GN=hsp-60 PE=1 SV=2	CH60_CAEEL	60 kDa	7	0	1
Cluster of Transitional endoplasmic reticulum ATPase homolog 1 OS=Caenorhabditis elegans GN=cdc-48.1 PE=1 SV=1 (TERA1_CAEEL)	TERA1_CAEEL	90 kDa	0	2		Ack-related non-receptor tyrosine kinase OS=Caenorhabditis elegans GN=ark-1 PE=2 SV=1	ARK1_CAEEL	115 kDa	1	0		60S ribosomal protein L31 OS=Caenorhabditis elegans GN=rpl-31 PE=3 SV=1	RL31_CAEEL	14 kDa	7	11	7		Cluster of Vitellogenin-2 OS=Caenorhabditis elegans GN=vit-2 PE=1 SV=5 (VIT2_CAEEL)	VIT2_CAEEL [2]	188 kDa	40	0	7
Cluster of Tropomyosin isoforms a/b/d/f OS=Caenorhabditis elegans GN=lev-11 PE=1 SV=1 (TPM1_CAEEL)	TPM1_CAEEL	33 kDa	3	9		Actin-1 OS=Caenorhabditis elegans GN=act-1 PE=1 SV=1	ACT1_CAEEL (+3)	42 kDa	205	130		60S ribosomal protein L35 OS=Caenorhabditis elegans GN=rpl-35 PE=3 SV=1	RL35_CAEEL	14 kDa	35	12	36		Cluster of Vitellogenin-5 OS=Caenorhabditis elegans GN=vit-5 PE=2 SV=2 (VIT5_CAEEL)	VIT5_CAEEL [3]	186 kDa	49	5	12
Cluster of Vitellogenin-2 OS=Caenorhabditis elegans GN=vit-2 PE=1 SV=5 (VIT2_CAEEL)	VIT2_CAEEL	188 kDa	2	15		Adapter protein unc-53 OS=Caenorhabditis elegans GN=unc-53 PE=1 SV=1	UNC53_CAEEL	181 kDa	1	1		60S ribosomal protein L35a OS=Caenorhabditis elegans GN=rpl-33 PE=1 SV=3	RL35A_CAEEL	14 kDa	29	26	24		Cullin-associated NEDD8-dissociated protein 1 OS=Caenorhabditis elegans GN=cand-1 PE=1 SV=1	CAND1_CAEEL	142 kDa	14	10	0
Cluster of Vitellogenin-5 OS=Caenorhabditis elegans GN=vit-5 PE=2 SV=2 (VIT5_CAEEL)	VIT5_CAEEL	186 kDa	0	15		Adenosylhomocysteinase OS=Caenorhabditis elegans GN=ahcy-1 PE=3 SV=1	SAHH_CAEEL	48 kDa	15	23		60S ribosomal protein L36 OS=Caenorhabditis elegans GN=rpl-36 PE=1 SV=3	RL36_CAEEL	12 kDa	39	23	39		Cuticle collagen 8 OS=Caenorhabditis elegans GN=col-8 PE=3 SV=2	COL8_CAEEL	28 kDa	1	0	0
Copine domain-containing protein 2 OS=Caenorhabditis elegans GN=cpna-2 PE=2 SV=3	CPNA2_CAEEL	841 kDa	0	1		Adenylate kinase OS=Caenorhabditis elegans GN=let-754 PE=3 SV=2	KAD2_CAEEL	28 kDa	0	1		60S ribosomal protein L37 OS=Caenorhabditis elegans GN=rpl-37 PE=3 SV=2	RL37_CAEEL	10 kDa	13	6	8		Cytochrome b-c1 complex subunit 1, mitochondrial OS=Caenorhabditis elegans GN=ucr-1 PE=3 SV=2	UCR1_CAEEL	52 kDa	5	0	1
Cullin-associated NEDD8-dissociated protein 1 OS=Caenorhabditis elegans GN=cand-1 PE=1 SV=1	CAND1_CAEEL	142 kDa	0	1		Adenylosuccinate synthetase OS=Caenorhabditis elegans GN=adss-1 PE=3 SV=3	PURA_CAEEL	50 kDa	1	2		60S ribosomal protein L37a OS=Caenorhabditis elegans GN=rpl-43 PE=3 SV=3	RL37A_CAEEL	10 kDa	25	15	16		Cytochrome c oxidase subunit 2 OS=Caenorhabditis elegans GN=cox-2 PE=3 SV=2	COX2_CAEEL	27 kDa	2	0	0
Cytochrome b-c1 complex subunit 1, mitochondrial OS=Caenorhabditis elegans GN=ucr-1 PE=2 SV=2	UCR1_CAEEL	52 kDa	0	5		Aminopeptidase-like protein AC3.5 OS=Caenorhabditis elegans GN=AC3.5 PE=1 SV=2	YQ02_CAEEL	123 kDa	1	2		60S ribosomal protein L38 OS=Caenorhabditis elegans GN=rpl-38 PE=3 SV=2	RL38_CAEEL	8 kDa	21	10	13		Dihydrolipoyl dehydrogenase, mitochondrial OS=Caenorhabditis elegans GN=dld-1 PE=3 SV=2	DLDH_CAEEL	53 kDa	1	0	0
Cytochrome c OS=Caenorhabditis elegans GN=cyc-2.1 PE=1 SV=2	CYC_CAEEL	12 kDa	0	4		Argonaute protein wago-1 OS=Caenorhabditis elegans GN=wago-1 PE=1 SV=1	WAGO1_CAEEL	105 kDa	0	2		60S ribosomal protein L39 OS=Caenorhabditis elegans GN=rpl-39 PE=3 SV=1	RL39_CAEEL	6 kDa	15	1	4		Dihydrolipoyllysine-residue acetyltransferase component of pyruvate dehydrogenase complex, mitochondrial OS=Caenorhabditis elegans GN=F23B12.5 PE=1 SV=1	ODP2_CAEEL	53 kDa	3	1	1
Deoxyribonuclease-2 OS=Caenorhabditis elegans GN=nuc-1 PE=2 SV=1	NUC1_CAEEL	42 kDa	0	1		Asparagine--tRNA ligase, cytoplasmic OS=Caenorhabditis elegans GN=nrs-1 PE=3 SV=1	SYNC_CAEEL	61 kDa	0	1		60S ribosomal protein L4 OS=Caenorhabditis elegans GN=rpl-4 PE=1 SV=3	RL4_CAEEL	39 kDa	109	72	95		DIS3-like exonuclease 2 OS=Caenorhabditis elegans GN=F48E8.6 PE=3 SV=2	DI3L2_CAEEL	97 kDa	0	0	1
Dihydrolipoyllysine-residue acetyltransferase component of pyruvate dehydrogenase complex, mitochondrial OS=Caenorhabditis elegans GN=F23B12.5 PE=1 SV=1	ODP2_CAEEL	53 kDa	0	2		Aspartic protease 6 OS=Caenorhabditis elegans GN=asp-6 PE=3 SV=1	ASP6_CAEEL	42 kDa	0	2		60S ribosomal protein L44 OS=Caenorhabditis elegans GN=rpl-41 PE=3 SV=2	RL44_CAEEL	12 kDa	17	9	15		Disorganized muscle protein 1 OS=Caenorhabditis elegans GN=dim-1 PE=1 SV=3	DIM_CAEEL	72 kDa	6	0	0
Disorganized muscle protein 1 OS=Caenorhabditis elegans GN=dim-1 PE=1 SV=3	DIM1_CAEEL	72 kDa	1	3		ATP synthase subunit alpha, mitochondrial OS=Caenorhabditis elegans GN=H28O16.1 PE=1 SV=1	ATPA_CAEEL	58 kDa	15	18		60S ribosomal protein L5 OS=Caenorhabditis elegans GN=rpl-5 PE=3 SV=1	RL5_CAEEL	33 kDa	86	45	46		DNA repair protein rad-50 OS=Caenorhabditis elegans GN=rad-50 PE=2 SV=1	RAD50_CAEEL	150 kDa	15	6	13
DNA polymerase kappa OS=Caenorhabditis elegans GN=polk-1 PE=2 SV=2	POLK_CAEEL	57 kDa	1	0		ATP synthase subunit beta, mitochondrial OS=Caenorhabditis elegans GN=atp-2 PE=1 SV=2	ATPB_CAEEL	58 kDa	26	30		60S ribosomal protein L6 OS=Caenorhabditis elegans GN=rpl-6 PE=1 SV=1	RL6_CAEEL	24 kDa	51	25	30		Dynein heavy chain, cytoplasmic OS=Caenorhabditis elegans GN=dhc-1 PE=1 SV=1	DYHC_CAEEL	522 kDa	188	77	117
DNA repair protein rad-50 OS=Caenorhabditis elegans GN=rad-50 PE=2 SV=1	RAD50_CAEEL	150 kDa	0	1		ATPase family AAA domain-containing protein 3 OS=Caenorhabditis elegans GN=atad-3 PE=3 SV=2	ATAD3_CAEEL	67 kDa	1	0		60S ribosomal protein L7 OS=Caenorhabditis elegans GN=rpl-7 PE=3 SV=1	RL7_CAEEL	28 kDa	71	52	56		E3 ubiquitin-protein ligase ubr-1 OS=Caenorhabditis elegans GN=ubr-1 PE=1 SV=2	UBR1_CAEEL	233 kDa	0	0	1
Dynamin OS=Caenorhabditis elegans GN=dyn-1 PE=1 SV=3	DYN1_CAEEL	93 kDa	0	1		ATP-dependent 6-phosphofructokinase 1 OS=Caenorhabditis elegans GN=pfk-1 PE=3 SV=2	PFKA1_CAEEL	90 kDa	1	0		60S ribosomal protein L7a OS=Caenorhabditis elegans GN=rpl-7A PE=1 SV=3	RL7A_CAEEL	30 kDa	65	38	51		Elongation factor 1-alpha OS=Caenorhabditis elegans GN=eft-3 PE=3 SV=1	EF1A_CAEEL	51 kDa	21	1	5
Dynein heavy chain, cytoplasmic OS=Caenorhabditis elegans GN=dhc-1 PE=1 SV=1	DYHC_CAEEL	522 kDa	6	11		ATP-dependent RNA helicase cgh-1 OS=Caenorhabditis elegans GN=cgh-1 PE=1 SV=1	CGH1_CAEEL	49 kDa	10	4		60S ribosomal protein L8 OS=Caenorhabditis elegans GN=rpl-8 PE=3 SV=1	RL8_CAEEL	28 kDa	61	36	37		Elongation factor 2 OS=Caenorhabditis elegans GN=eef-2 PE=1 SV=4	EF2_CAEEL	95 kDa	5	0	1
Dystrophin-1 OS=Caenorhabditis elegans GN=dys-1 PE=1 SV=2	DMD_CAEEL	417 kDa	1	0		ATP-dependent RNA helicase glh-4 OS=Caenorhabditis elegans GN=glh-4 PE=1 SV=2	GLH4_CAEEL	121 kDa	1	0		60S ribosomal protein L9 OS=Caenorhabditis elegans GN=rpl-9 PE=3 SV=1	RL9_CAEEL	22 kDa	33	14	27		ER membrane protein complex subunit 7 homolog OS=Caenorhabditis elegans GN=C35D10.1 PE=3 SV=1	YLC1_CAEEL	25 kDa	0	0	1
Elongation factor 1-alpha OS=Caenorhabditis elegans GN=eft-3 PE=2 SV=1	EF1A_CAEEL	51 kDa	3	15		Basement membrane proteoglycan OS=Caenorhabditis elegans GN=unc-52 PE=1 SV=2	UNC52_CAEEL	369 kDa	2	4		6-phosphogluconate dehydrogenase, decarboxylating OS=Caenorhabditis elegans GN=T25B9.9 PE=3 SV=2	6PGD_CAEEL	53 kDa	8	4	7		Glyceraldehyde-3-phosphate dehydrogenase 1 OS=Caenorhabditis elegans GN=gpd-1 PE=1 SV=1	G3P1_CAEEL (+3)	36 kDa	1	1	1
Elongation factor 2 OS=Caenorhabditis elegans GN=eft-2 PE=1 SV=4	EF2_CAEEL	95 kDa	0	3		Bifunctional glyoxylate cycle protein OS=Caenorhabditis elegans GN=icl-1 PE=1 SV=2	GCP_CAEEL	109 kDa	1	4		ABC transporter ced-7 OS=Caenorhabditis elegans GN=ced-7 PE=1 SV=6	CED7_CAEEL	191 kDa	13	2	4		Heat shock 70 kDa protein A OS=Caenorhabditis elegans GN=hsp-1 PE=1 SV=2	HSP7A_CAEEL	70 kDa	5	0	0
Enolase OS=Caenorhabditis elegans GN=enol-1 PE=1 SV=3	ENO_CAEEL	47 kDa	0	1		Bifunctional L-3-cyanoalanine synthase/cysteine synthase OS=Caenorhabditis elegans GN=cysl-2 PE=1 SV=1	CYSK2_CAEEL	36 kDa	0	1		Acetoacetyl-CoA synthetase OS=Caenorhabditis elegans GN=sur-5 PE=2 SV=1	SUR5_CAEEL	78 kDa	4	0	0		Heat shock 70 kDa protein C OS=Caenorhabditis elegans GN=hsp-3 PE=1 SV=2	HSP7C_CAEEL	73 kDa	4	0	0
Eukaryotic initiation factor 4A OS=Caenorhabditis elegans GN=inf-1 PE=2 SV=1	IF4A_CAEEL	45 kDa	0	1		Bloom syndrome protein homolog OS=Caenorhabditis elegans GN=him-6 PE=2 SV=2	BLM_CAEEL	111 kDa	10	14		Acetolactate synthase-like protein OS=Caenorhabditis elegans GN=T26C12.1 PE=3 SV=2	ILVBL_CAEEL	69 kDa	19	1	2		Histone H2A.V OS=Caenorhabditis elegans GN=htz-1 PE=3 SV=3	H2AV_CAEEL (+1)	15 kDa	1	0	1
Fatty acid-binding protein homolog 6 OS=Caenorhabditis elegans GN=lbp-6 PE=1 SV=1	FABP6_CAEEL	16 kDa	0	1		BTB and MATH domain-containing protein 39 OS=Caenorhabditis elegans GN=bath-39 PE=3 SV=3	BAT39_CAEEL	39 kDa	1	0		Acetyl-CoA acetyltransferase homolog, mitochondrial OS=Caenorhabditis elegans GN=kat-1 PE=1 SV=2	THILH_CAEEL	42 kDa	14	1	0		Lysine-specific demethylase rbr-2 OS=Caenorhabditis elegans GN=rbr-2 PE=1 SV=2	KDM5_CAEEL	171 kDa	5	1	0
Fatty-acid and retinol-binding protein 1 OS=Caenorhabditis elegans GN=far-1 PE=2 SV=1	FAR1_CAEEL	20 kDa	0	1		Calmodulin OS=Caenorhabditis elegans GN=cmd-1 PE=1 SV=3	CALM_CAEEL	17 kDa	11	10		Actin-2 OS=Caenorhabditis elegans GN=act-2 PE=3 SV=3	ACT2_CAEEL	42 kDa	60	50	53		Lysine--tRNA ligase OS=Caenorhabditis elegans GN=krs-1 PE=3 SV=1	SYK_CAEEL	65 kDa	1	0	0
Fatty-acid and retinol-binding protein 2 OS=Caenorhabditis elegans GN=far-2 PE=1 SV=1	FAR2_CAEEL	20 kDa	0	2		Calreticulin OS=Caenorhabditis elegans GN=crt-1 PE=3 SV=1	CALR_CAEEL	46 kDa	1	1		Actin-4 OS=Caenorhabditis elegans GN=act-4 PE=3 SV=2	ACT4_CAEEL	42 kDa	61	53	56		Mitochondrial import receptor subunit TOM40 homolog OS=Caenorhabditis elegans GN=C18E9.6 PE=3 SV=1	TOM40_CAEEL	32 kDa	2	0	0
Fructose-bisphosphate aldolase 2 OS=Caenorhabditis elegans GN=aldo-2 PE=1 SV=1	ALF2_CAEEL	39 kDa	1	8		Cell division cycle protein 27 homolog OS=Caenorhabditis elegans GN=mat-1 PE=1 SV=1	CDC27_CAEEL	89 kDa	13	15		Actin-depolymerizing factor 1, isoforms a/b OS=Caenorhabditis elegans GN=unc-60 PE=1 SV=2	ADF1_CAEEL	24 kDa	9	6	8		Mitochondrial prohibitin complex protein 1 OS=Caenorhabditis elegans GN=phb-1 PE=1 SV=1	PHB1_CAEEL	30 kDa	1	0	0
G patch domain-containing protein 1 homolog OS=Caenorhabditis elegans GN=R07E5.1 PE=3 SV=1	GPTC1_CAEEL	93 kDa	2	0		cGMP-dependent protein kinase egl-4 OS=Caenorhabditis elegans GN=egl-4 PE=1 SV=2	EGL4_CAEEL	87 kDa	0	1		Actin-depolymerizing factor 2, isoform c OS=Caenorhabditis elegans GN=unc-60 PE=1 SV=1	ADF2_CAEEL	17 kDa	5	11	9		Muscle M-line assembly protein unc-89 OS=Caenorhabditis elegans GN=unc-89 PE=1 SV=3	UNC89_CAEEL	894 kDa	3	0	0
Glutathione S-transferase P OS=Caenorhabditis elegans GN=gst-1 PE=1 SV=1	GSTP1_CAEEL	24 kDa	0	4		Chaperonin homolog Hsp-60, mitochondrial OS=Caenorhabditis elegans GN=hsp-60 PE=2 SV=2	CH60_CAEEL	60 kDa	6	10		Actin-interacting protein 1 OS=Caenorhabditis elegans GN=unc-78 PE=1 SV=1	WDR1_CAEEL	65 kDa	4	5	4		Nuclear hormone receptor family member nhr-5 OS=Caenorhabditis elegans GN=nhr-5 PE=3 SV=2	NHR5_CAEEL	75 kDa	0	0	2
Glyceraldehyde-3-phosphate dehydrogenase 2 OS=Caenorhabditis elegans GN=gpd-2 PE=1 SV=2	G3P2_CAEEL (+1)	36 kDa	0	2		Chondroitin proteoglycan 1 OS=Caenorhabditis elegans GN=cpg-1 PE=1 SV=1	CPG1_CAEEL	62 kDa	1	1		Acyl-CoA-binding protein homolog 1 OS=Caenorhabditis elegans GN=acbp-1 PE=3 SV=1	ACBP1_CAEEL	9 kDa	5	1	5		Paramyosin OS=Caenorhabditis elegans GN=unc-15 PE=1 SV=1	MYSP_CAEEL	102 kDa	1	0	0
GTP-binding nuclear protein ran-1 OS=Caenorhabditis elegans GN=ran-1 PE=1 SV=1	RAN_CAEEL	24 kDa	0	1		Chondroitin proteoglycan-2 OS=Caenorhabditis elegans GN=cpg-2 PE=1 SV=3	CPG2_CAEEL	54 kDa	1	1		Adenosylhomocysteinase OS=Caenorhabditis elegans GN=ahcy-1 PE=1 SV=1	SAHH_CAEEL	48 kDa	72	24	48		Peptidyl-prolyl cis-trans isomerase 7 OS=Caenorhabditis elegans GN=cyn-7 PE=1 SV=2	CYP7_CAEEL	18 kDa	2	0	0
Guanine nucleotide-binding protein subunit beta-2-like 1 OS=Caenorhabditis elegans GN=rack-1 PE=1 SV=3	GBLP_CAEEL	36 kDa	0	6		Cluster of 14-3-3-like protein 1 OS=Caenorhabditis elegans GN=par-5 PE=1 SV=2 (14331_CAEEL)	14331_CAEEL [2]	28 kDa	10	21		Adenylate kinase isoenzyme 1 OS=Caenorhabditis elegans GN=F38B2.4 PE=2 SV=1	KAD1_CAEEL	23 kDa	4	2	7		Phosphate carrier protein, mitochondrial OS=Caenorhabditis elegans GN=F01G4.6 PE=2 SV=1	MPCP_CAEEL	37 kDa	2	0	0
Guanine nucleotide-binding protein-like 3 homolog OS=Caenorhabditis elegans GN=nst-1 PE=2 SV=1	GNL3_CAEEL	62 kDa	1	0		Cluster of Heat shock 70 kDa protein C OS=Caenorhabditis elegans GN=hsp-3 PE=3 SV=2 (HSP7C_CAEEL)	HSP7C_CAEEL [2]	73 kDa	5	14		Adenylate kinase OS=Caenorhabditis elegans GN=let-754 PE=3 SV=2	KAD2_CAEEL	28 kDa	9	7	10		Probable aconitate hydratase, mitochondrial OS=Caenorhabditis elegans GN=aco-2 PE=1 SV=2	ACON_CAEEL	84 kDa	1	0	2
Heat shock 70 kDa protein A OS=Caenorhabditis elegans GN=hsp-1 PE=1 SV=2	HSP7A_CAEEL	70 kDa	12	17		Cluster of Probable elongation factor 1-beta/1-delta 2 OS=Caenorhabditis elegans GN=eef-1B.2 PE=1 SV=4 (EF1B2_CAEEL)	EF1B2_CAEEL [2]	28 kDa	6	5		Adenylosuccinate synthetase OS=Caenorhabditis elegans GN=C37H5.6 PE=3 SV=3	PURA_CAEEL	50 kDa	7	2	6		Probable clathrin heavy chain 1 OS=Caenorhabditis elegans GN=chc-1 PE=3 SV=1	CLH_CAEEL	192 kDa	1	0	0
Heat shock 70 kDa protein C OS=Caenorhabditis elegans GN=hsp-3 PE=1 SV=2	HSP7C_CAEEL	73 kDa	0	3		Cluster of Transitional endoplasmic reticulum ATPase homolog 1 OS=Caenorhabditis elegans GN=cdc-48.1 PE=1 SV=1 (TERA1_CAEEL)	TERA1_CAEEL [2]	90 kDa	2	8		ADP-ribosylation factor 1-like 2 OS=Caenorhabditis elegans GN=arf-1.2 PE=2 SV=2	ARF12_CAEEL	21 kDa	5	2	4		Probable dolichyl-diphosphooligosaccharide--protein glycosyltransferase 48 kDa subunit OS=Caenorhabditis elegans GN=T09A5.11 PE=3 SV=1	OST48_CAEEL	49 kDa	2	0	0
Heat shock 70 kDa protein D OS=Caenorhabditis elegans GN=hsp-4 PE=1 SV=2	HSP7D_CAEEL	72 kDa	0	2		Cluster of Tubulin alpha-2 chain OS=Caenorhabditis elegans GN=tba-2 PE=2 SV=1 (TBA2_CAEEL)	TBA2_CAEEL [2]	50 kDa	13	15		Alanine--tRNA ligase, cytoplasmic OS=Caenorhabditis elegans GN=aars-2 PE=2 SV=1	SYAC_CAEEL	107 kDa	3	0	2		Probable elongation factor 1-beta/1-delta 2 OS=Caenorhabditis elegans GN=eef-1B.2 PE=1 SV=4	EF1B2_CAEEL	28 kDa	1	0	1
Heat shock 70 kDa protein F, mitochondrial OS=Caenorhabditis elegans GN=hsp-6 PE=1 SV=2	HSP7F_CAEEL	71 kDa	0	1		Cluster of Tubulin beta-4 chain OS=Caenorhabditis elegans GN=tbb-4 PE=3 SV=1 (TBB4_CAEEL)	TBB4_CAEEL [3]	50 kDa	27	27		Alcohol dehydrogenase 1 OS=Caenorhabditis elegans GN=sodh-1 PE=1 SV=2	ADH1_CAEEL	38 kDa	5	34	42		Probable enoyl-CoA hydratase, mitochondrial OS=Caenorhabditis elegans GN=ech-6 PE=1 SV=1	ECHM_CAEEL	31 kDa	7	0	0
Heat shock protein 90 OS=Caenorhabditis elegans GN=daf-21 PE=1 SV=1	HSP90_CAEEL	80 kDa	0	10		Cluster of Vitellogenin-2 OS=Caenorhabditis elegans GN=vit-2 PE=1 SV=5 (VIT2_CAEEL)	VIT2_CAEEL [2]	188 kDa	57	120		Alcohol dehydrogenase class-3 OS=Caenorhabditis elegans GN=H24K24.3 PE=2 SV=1	ADHX_CAEEL	41 kDa	2	2	5		Probable histone H2B 3 OS=Caenorhabditis elegans GN=his-41 PE=3 SV=3	H2B3_CAEEL	14 kDa	3	0	1
Histone H2A.V OS=Caenorhabditis elegans GN=htz-1 PE=2 SV=3	H2AV_CAEEL	15 kDa	3	2		Cluster of Vitellogenin-5 OS=Caenorhabditis elegans GN=vit-5 PE=2 SV=2 (VIT5_CAEEL)	VIT5_CAEEL [3]	186 kDa	91	139		Alkyldihydroxyacetonephosphate synthase OS=Caenorhabditis elegans GN=ads-1 PE=2 SV=1	ADAS_CAEEL	67 kDa	28	10	10		Probable malate dehydrogenase, mitochondrial OS=Caenorhabditis elegans GN=mdh-2 PE=3 SV=1	MDHM_CAEEL	35 kDa	2	0	1
Histone H2B 1 OS=Caenorhabditis elegans GN=his-11 PE=1 SV=4	H2B1_CAEEL (+3)	14 kDa	1	2		Clustered mitochondria protein homolog OS=Caenorhabditis elegans GN=clu-1 PE=3 SV=1	CLU_CAEEL	140 kDa	0	1		Alpha,alpha-trehalose-phosphate synthase [UDP-forming] 1 OS=Caenorhabditis elegans GN=tps-1 PE=2 SV=1	TPS1_CAEEL	151 kDa	1	3	4		Probable methylcrotonoyl-CoA carboxylase beta chain, mitochondrial OS=Caenorhabditis elegans GN=F02A9.4 PE=3 SV=1	MCCB_CAEEL	67 kDa	32	14	22
Histone H4 OS=Caenorhabditis elegans GN=his-1 PE=1 SV=2	H4_CAEEL	11 kDa	2	2		Copine family protein 2 OS=Caenorhabditis elegans GN=cpna-2 PE=2 SV=4	CPNA2_CAEEL	858 kDa	0	1		Aminopeptidase-like protein AC3.5 OS=Caenorhabditis elegans GN=AC3.5 PE=1 SV=2	YQ02_CAEEL	123 kDa	18	18	9		Probable methylmalonate-semialdehyde dehydrogenase [acylating], mitochondrial OS=Caenorhabditis elegans GN=alh-8 PE=1 SV=1	MMSA_CAEEL	56 kDa	1	0	0
Innexin unc-7 OS=Caenorhabditis elegans GN=unc-7 PE=2 SV=1	UNC7_CAEEL	60 kDa	0	1		Cullin-5 OS=Caenorhabditis elegans GN=cul-5 PE=1 SV=2	CUL5_CAEEL	89 kDa	1	0		Anillin-like protein 2 OS=Caenorhabditis elegans GN=ani-2 PE=2 SV=1	ANI2_CAEEL	115 kDa	0	5	0		Probable NADH dehydrogenase [ubiquinone] 1 alpha subcomplex subunit 12 OS=Caenorhabditis elegans GN=Y94H6A.8 PE=3 SV=2	NDUAC_CAEEL	17 kDa	1	0	0
Lamin-1 OS=Caenorhabditis elegans GN=lmn-1 PE=1 SV=2	LMN1_CAEEL	64 kDa	0	2		Cullin-6 OS=Caenorhabditis elegans GN=cul-6 PE=1 SV=1	CUL6_CAEEL	85 kDa	0	1		Apoptosis-linked gene 2-interacting protein X 1 OS=Caenorhabditis elegans GN=alx-1 PE=1 SV=3	ALX1_CAEEL	98 kDa	4	5	0		Probable ornithine aminotransferase, mitochondrial OS=Caenorhabditis elegans GN=C16A3.10 PE=3 SV=3	OAT_CAEEL	46 kDa	1	0	1
Lysyl-tRNA synthetase OS=Caenorhabditis elegans GN=krs-1 PE=2 SV=1	SYK_CAEEL	65 kDa	0	1		Cuticle collagen 12 OS=Caenorhabditis elegans GN=col-12 PE=3 SV=1	COL12_CAEEL (+1)	30 kDa	4	2		Asparagine--tRNA ligase, cytoplasmic OS=Caenorhabditis elegans GN=nrs-1 PE=3 SV=1	SYNC_CAEEL	61 kDa	4	0	0		Probable protein disulfide-isomerase A6 OS=Caenorhabditis elegans GN=tag-320 PE=3 SV=1	PDIA6_CAEEL	48 kDa	1	0	0
Major sperm protein 49 OS=Caenorhabditis elegans GN=msp-49 PE=2 SV=3	MSP49_CAEEL	14 kDa	0	1		Cysteine synthase 1 OS=Caenorhabditis elegans GN=cysl-1 PE=1 SV=2	CYSK1_CAEEL	36 kDa	0	1		Aspartate--tRNA ligase, cytoplasmic OS=Caenorhabditis elegans GN=drs-1 PE=3 SV=1	SYDC_CAEEL	60 kDa	7	0	2		Probable succinyl-CoA ligase [ADP-forming] subunit beta, mitochondrial OS=Caenorhabditis elegans GN=F47B10.1 PE=3 SV=1	SUCB1_CAEEL	47 kDa	1	0	1
Mitochondrial prohibitin complex protein 2 OS=Caenorhabditis elegans GN=phb-2 PE=1 SV=2	PHB2_CAEEL	33 kDa	1	1		Cytochrome b-c1 complex subunit 1, mitochondrial OS=Caenorhabditis elegans GN=ucr-1 PE=3 SV=2	UCR1_CAEEL	52 kDa	6	6		Aspartic protease 3 OS=Caenorhabditis elegans GN=asp-3 PE=1 SV=3	ASP3_CAEEL	43 kDa	4	1	2		Probable voltage-dependent anion-selective channel OS=Caenorhabditis elegans GN=vdac-1 PE=3 SV=2	VDAC_CAEEL	30 kDa	2	0	0
Mitogen-activated protein kinase pmk-2 OS=Caenorhabditis elegans GN=pmk-2 PE=1 SV=1	PMK2_CAEEL	48 kDa	6	0		Cytochrome c 2.1 OS=Caenorhabditis elegans GN=cyc-2.1 PE=1 SV=2	CYC21_CAEEL	12 kDa	2	4		Aspartic protease 6 OS=Caenorhabditis elegans GN=asp-6 PE=3 SV=1	ASP6_CAEEL	42 kDa	12	8	9		Probable V-type proton ATPase subunit B OS=Caenorhabditis elegans GN=vha-12 PE=1 SV=1	VATB_CAEEL	55 kDa	3	1	1
Muscle M-line assembly protein unc-89 OS=Caenorhabditis elegans GN=unc-89 PE=1 SV=3	UNC89_CAEEL	894 kDa	2	5		Cytochrome c oxidase subunit 2 OS=Caenorhabditis elegans GN=cox-2 PE=3 SV=2	COX2_CAEEL	27 kDa	1	1		ATP synthase subunit alpha, mitochondrial OS=Caenorhabditis elegans GN=H28O16.1 PE=1 SV=1	ATPA_CAEEL	58 kDa	207	168	165		Probable V-type proton ATPase subunit G OS=Caenorhabditis elegans GN=vha-10 PE=3 SV=1	VATG_CAEEL	14 kDa	1	0	1
MutS protein homolog 5 OS=Caenorhabditis elegans GN=msh-5 PE=2 SV=2	MSH5_CAEEL	153 kDa	1	0		Cytochrome P450 daf-9 OS=Caenorhabditis elegans GN=daf-9 PE=1 SV=1	DAF9_CAEEL	67 kDa	1	0		ATP synthase subunit beta, mitochondrial OS=Caenorhabditis elegans GN=atp-2 PE=1 SV=2	ATPB_CAEEL	58 kDa	282	200	202		Propionyl-CoA carboxylase alpha chain, mitochondrial OS=Caenorhabditis elegans GN=pcca-1 PE=1 SV=1	PCCA_CAEEL	80 kDa	2	5	1
Myosin regulatory light chain 1 OS=Caenorhabditis elegans GN=mlc-1 PE=2 SV=1	MLR1_CAEEL (+1)	19 kDa	0	2		Cytoplasmic tRNA 2-thiolation protein 2 OS=Caenorhabditis elegans GN=tut-2 PE=3 SV=2	CTU2_CAEEL	39 kDa	0	1		ATP synthase subunit delta, mitochondrial OS=Caenorhabditis elegans GN=F58F12.1 PE=1 SV=1	ATPD_CAEEL	17 kDa	6	13	12		Proteasome subunit alpha type-1 OS=Caenorhabditis elegans GN=pas-6 PE=1 SV=1	PSA1_CAEEL	28 kDa	5	2	2
Myosin, essential light chain OS=Caenorhabditis elegans GN=mlc-3 PE=1 SV=1	MLE_CAEEL	17 kDa	1	4		D-amino-acid oxidase OS=Caenorhabditis elegans GN=daao-1 PE=1 SV=2	OXDA_CAEEL	36 kDa	0	1		ATPase asna-1 OS=Caenorhabditis elegans GN=asna-1 PE=1 SV=1	ASNA_CAEEL	38 kDa	2	1	4		Proteasome subunit alpha type-3 OS=Caenorhabditis elegans GN=pas-7 PE=1 SV=3	PSA3_CAEEL	28 kDa	1	2	3
Myosin-2 OS=Caenorhabditis elegans GN=myo-2 PE=2 SV=2	MYO2_CAEEL	223 kDa	2	0		Deoxyribonuclease-2 OS=Caenorhabditis elegans GN=nuc-1 PE=3 SV=1	NUC1_CAEEL	42 kDa	3	2		ATPase family AAA domain-containing protein 3 OS=Caenorhabditis elegans GN=atad-3 PE=3 SV=2	ATAD3_CAEEL	67 kDa	21	2	3		Proteasome subunit alpha type-5 OS=Caenorhabditis elegans GN=pas-5 PE=1 SV=1	PSA5_CAEEL	27 kDa	1	1	1
Myosin-4 OS=Caenorhabditis elegans GN=unc-54 PE=1 SV=1	MYO4_CAEEL	225 kDa	7	30		Dihydrolipoyl dehydrogenase, mitochondrial OS=Caenorhabditis elegans GN=dld-1 PE=3 SV=2	DLDH_CAEEL	53 kDa	0	2		ATPase inhibitor mai-2, mitochondrial OS=Caenorhabditis elegans GN=mai-2 PE=3 SV=1	ATIF2_CAEEL	12 kDa	9	9	19		Protein disulfide-isomerase 2 OS=Caenorhabditis elegans GN=pdi-2 PE=1 SV=1	PDI2_CAEEL	55 kDa	3	0	0
Nuclear anchorage protein 1 OS=Caenorhabditis elegans GN=anc-1 PE=1 SV=3	ANC1_CAEEL	957 kDa	1	0		Dihydrolipoyllysine-residue acetyltransferase component of pyruvate dehydrogenase complex, mitochondrial OS=Caenorhabditis elegans GN=F23B12.5 PE=1 SV=1	ODP2_CAEEL	53 kDa	3	2		ATP-dependent 6-phosphofructokinase 1 OS=Caenorhabditis elegans GN=pfk-1 PE=3 SV=2	PFKA1_CAEEL	90 kDa	7	4	8		Protein jagunal homolog OS=Caenorhabditis elegans GN=K05C4.2 PE=3 SV=1	JAGN_CAEEL	22 kDa	1	0	0
Nuclear hormone receptor family member nhr-13 OS=Caenorhabditis elegans GN=nhr-13 PE=1 SV=3	NHR13_CAEEL	49 kDa	1	0		Dihydropyrimidine dehydrogenase [NADP(+)] OS=Caenorhabditis elegans GN=dpyd-1 PE=3 SV=2	DPYD_CAEEL	115 kDa	0	1		ATP-dependent RNA helicase cgh-1 OS=Caenorhabditis elegans GN=cgh-1 PE=1 SV=1	CGH1_CAEEL	49 kDa	30	12	11		Putative 28S ribosomal protein S5, mitochondrial OS=Caenorhabditis elegans GN=mrps-5 PE=3 SV=3	RT05_CAEEL	50 kDa	1	0	0
Paramyosin OS=Caenorhabditis elegans GN=unc-15 PE=1 SV=1	MYSP_CAEEL	102 kDa	1	5		Dimethyladenosine transferase 1, mitochondrial OS=Caenorhabditis elegans GN=tfbm-1 PE=3 SV=2	TFB1M_CAEEL	42 kDa	1	0		ATP-dependent RNA helicase glh-1 OS=Caenorhabditis elegans GN=glh-1 PE=1 SV=3	GLH1_CAEEL	80 kDa	7	0	0		Putative ATP synthase subunit f, mitochondrial OS=Caenorhabditis elegans GN=R53.4 PE=3 SV=1	ATPK_CAEEL	19 kDa	3	0	0
Peptidyl-prolyl cis-trans isomerase 5 OS=Caenorhabditis elegans GN=cyn-5 PE=1 SV=2	CYP5_CAEEL (+1)	22 kDa	0	1		Disorganized muscle protein 1 OS=Caenorhabditis elegans GN=dim-1 PE=1 SV=3	DIM_CAEEL	72 kDa	2	2		Beta-hexosaminidase A OS=Caenorhabditis elegans GN=hex-1 PE=1 SV=1	HEXA_CAEEL	64 kDa	1	0	4		Putative H/ACA ribonucleoprotein complex subunit 3 OS=Caenorhabditis elegans GN=nola-3 PE=3 SV=2	NOP10_CAEEL	8 kDa	2	0	0
Peptidyl-prolyl cis-trans isomerase 7 OS=Caenorhabditis elegans GN=cyn-7 PE=1 SV=2	CYP7_CAEEL	18 kDa	0	1		DNA damage-binding protein 1 OS=Caenorhabditis elegans GN=ddb-1 PE=1 SV=2	DDB1_CAEEL	126 kDa	0	1		Bifunctional glyoxylate cycle protein OS=Caenorhabditis elegans GN=gei-7 PE=1 SV=2	GCP_CAEEL	109 kDa	58	123	149		Putative H/ACA ribonucleoprotein complex subunit 4 OS=Caenorhabditis elegans GN=K01G5.5 PE=3 SV=1	DKC1_CAEEL	50 kDa	1	0	0
Probable aconitate hydratase, mitochondrial OS=Caenorhabditis elegans GN=aco-2 PE=1 SV=2	ACON_CAEEL	84 kDa	0	1		DNA repair protein rad-50 OS=Caenorhabditis elegans GN=rad-50 PE=2 SV=1	RAD50_CAEEL	150 kDa	0	1		Branched-chain-amino-acid aminotransferase, cytosolic OS=Caenorhabditis elegans GN=bcat-1 PE=2 SV=2	BCAT_CAEEL	47 kDa	11	0	0		Putative NipSnap protein K02D10.1 OS=Caenorhabditis elegans GN=K02D10.1 PE=2 SV=4	YMQ1_CAEEL	59 kDa	1	0	0
Probable arginine kinase F46H5.3 OS=Caenorhabditis elegans GN=F46H5.3 PE=1 SV=2	KARG1_CAEEL	44 kDa	0	5		DNA replication licensing factor mcm-6 OS=Caenorhabditis elegans GN=mcm-6 PE=1 SV=1	MCM6_CAEEL	91 kDa	1	4		Cadherin-3 OS=Caenorhabditis elegans GN=cdh-3 PE=3 SV=1	CADH3_CAEEL	376 kDa	2	2	2		Pyruvate carboxylase 1 OS=Caenorhabditis elegans GN=pyc-1 PE=1 SV=1	PYC1_CAEEL	129 kDa	39	37	43
Probable ATP-dependent RNA helicase DDX55 homolog OS=Caenorhabditis elegans GN=ZK512.2 PE=2 SV=2	DDX55_CAEEL	66 kDa	1	0		DNA-directed RNA polymerase II subunit RPB2 OS=Caenorhabditis elegans GN=rpb-2 PE=2 SV=2	RPB2_CAEEL	135 kDa	1	0		Calcium/calmodulin-dependent protein kinase type II OS=Caenorhabditis elegans GN=unc-43 PE=1 SV=2	KCC2D_CAEEL	80 kDa	3	1	4		Serine palmitoyltransferase 1 OS=Caenorhabditis elegans GN=sptl-1 PE=3 SV=1	SPTC1_CAEEL	52 kDa	1	0	0
Probable citrate synthase, mitochondrial OS=Caenorhabditis elegans GN=cts-1 PE=1 SV=1	CISY_CAEEL	52 kDa	0	4		Dolichyl-diphosphooligosaccharide--protein glycosyltransferase 48 kDa subunit OS=Caenorhabditis elegans GN=ostb-1 PE=3 SV=1	OST48_CAEEL	49 kDa	1	1		Calmodulin OS=Caenorhabditis elegans GN=cmd-1 PE=1 SV=3	CALM_CAEEL	17 kDa	5	2	2		Serine/threonine-protein kinase akt-1 OS=Caenorhabditis elegans GN=akt-1 PE=1 SV=2	AKT1_CAEEL	62 kDa	2	1	2
Probable cubilin OS=Caenorhabditis elegans GN=ZC116.3 PE=1 SV=4	CUBN_CAEEL	453 kDa	1	0		Dolichyl-diphosphooligosaccharide--protein glycosyltransferase subunit 1 OS=Caenorhabditis elegans GN=ribo-1 PE=3 SV=2	RPN1_CAEEL	66 kDa	1	0		Calnexin OS=Caenorhabditis elegans GN=cnx-1 PE=1 SV=1	CALX_CAEEL	69 kDa	8	2	6		Serpentine receptor class delta-47 OS=Caenorhabditis elegans GN=srd-47 PE=3 SV=2	SRD47_CAEEL	36 kDa	2	1	2
Probable electron transfer flavoprotein subunit alpha, mitochondrial OS=Caenorhabditis elegans GN=F27D4.1 PE=2 SV=2	ETFA_CAEEL	34 kDa	1	0		Dynamin OS=Caenorhabditis elegans GN=dyn-1 PE=1 SV=3	DYN1_CAEEL	93 kDa	0	1		Calpain clp-1 OS=Caenorhabditis elegans GN=clp-1 PE=3 SV=4	CAN_CAEEL	84 kDa	4	9	9		Stress-induced protein 1 OS=Caenorhabditis elegans GN=sip-1 PE=1 SV=1	SIP1_CAEEL	18 kDa	1	0	0
Probable fumarate hydratase, mitochondrial OS=Caenorhabditis elegans GN=fum-1 PE=1 SV=1	FUMH_CAEEL	54 kDa	0	1		Dynein heavy chain, cytoplasmic OS=Caenorhabditis elegans GN=dhc-1 PE=1 SV=1	DYHC_CAEEL	522 kDa	1	0		Calreticulin OS=Caenorhabditis elegans GN=crt-1 PE=1 SV=1	CALR_CAEEL	46 kDa	51	42	46		Succinate dehydrogenase [ubiquinone] flavoprotein subunit, mitochondrial OS=Caenorhabditis elegans GN=sdha-1 PE=1 SV=3	SDHA_CAEEL	70 kDa	2	2	2
Probable glutathione S-transferase gst-36 OS=Caenorhabditis elegans GN=gst-36 PE=1 SV=2	GST36_CAEEL	24 kDa	0	1		Dystrophin-1 OS=Caenorhabditis elegans GN=dys-1 PE=1 SV=2	DMD_CAEEL	417 kDa	7	0		cAMP-dependent protein kinase catalytic subunit OS=Caenorhabditis elegans GN=kin-1 PE=3 SV=3	KAPC_CAEEL	46 kDa	2	0	4		T-complex protein 1 subunit alpha OS=Caenorhabditis elegans GN=cct-1 PE=3 SV=2	TCPA_CAEEL	59 kDa	1	0	0
Probable methylcrotonoyl-CoA carboxylase beta chain, mitochondrial OS=Caenorhabditis elegans GN=F02A9.4 PE=2 SV=1	MCCB_CAEEL	67 kDa	28	51		E3 ubiquitin-protein ligase listerin OS=Caenorhabditis elegans GN=Y54E10A.11 PE=3 SV=1	LTN1_CAEEL	165 kDa	7	0		cAMP-dependent protein kinase regulatory subunit OS=Caenorhabditis elegans GN=kin-2 PE=2 SV=3	KAPR_CAEEL	41 kDa	10	6	10		Translationally-controlled tumor protein homolog OS=Caenorhabditis elegans GN=tct-1 PE=1 SV=1	TCTP_CAEEL	21 kDa	28	20	14
Probable ornithine aminotransferase, mitochondrial OS=Caenorhabditis elegans GN=C16A3.10 PE=2 SV=3	OAT_CAEEL	46 kDa	0	2		Elongation factor 1-alpha OS=Caenorhabditis elegans GN=eft-3 PE=3 SV=1	EF1A_CAEEL	51 kDa	25	47		Casein kinase I isoform alpha OS=Caenorhabditis elegans GN=kin-19 PE=3 SV=1	KC1A_CAEEL	39 kDa	6	0	1		Tubulin alpha-2 chain OS=Caenorhabditis elegans GN=tba-2 PE=2 SV=1	TBA2_CAEEL	50 kDa	1	0	0
Probable peroxiredoxin prdx-3 OS=Caenorhabditis elegans GN=prdx-3 PE=1 SV=1	TDX1_CAEEL	25 kDa	0	1		Elongation factor 2 OS=Caenorhabditis elegans GN=eef-2 PE=2 SV=4	EF2_CAEEL	95 kDa	9	24		Casein kinase II subunit alpha OS=Caenorhabditis elegans GN=kin-3 PE=1 SV=1	CSK2A_CAEEL	42 kDa	4	3	3		Tubulin beta-1 chain OS=Caenorhabditis elegans GN=mec-7 PE=2 SV=1	TBB1_CAEEL (+1)	49 kDa	2	1	2
Probable seryl-tRNA synthetase, cytoplasmic OS=Caenorhabditis elegans GN=srs-2 PE=3 SV=1	SYSC_CAEEL	55 kDa	0	2		Endoplasmin homolog OS=Caenorhabditis elegans GN=enpl-1 PE=3 SV=1	ENPL1_CAEEL	87 kDa	1	4		Catalase-2 OS=Caenorhabditis elegans GN=ctl-1 PE=2 SV=3	CATA2_CAEEL	57 kDa	9	18	20		Uncharacterized NOP5 family protein K07C5.4 OS=Caenorhabditis elegans GN=K07C5.4 PE=3 SV=1	YZVL_CAEEL	55 kDa	3	0	0
Probable succinyl-CoA ligase [ADP-forming] subunit beta, mitochondrial OS=Caenorhabditis elegans GN=F47B10.1 PE=2 SV=1	SUCB1_CAEEL	47 kDa	0	1		Enolase OS=Caenorhabditis elegans GN=enol-1 PE=1 SV=3	ENO_CAEEL	47 kDa	3	9		Cathepsin B-like cysteine proteinase 4 OS=Caenorhabditis elegans GN=cpr-4 PE=2 SV=1	CPR4_CAEEL	36 kDa	6	0	0		Vitellogenin-1 OS=Caenorhabditis elegans GN=vit-1 PE=1 SV=2	VIT1_CAEEL	188 kDa	26	0	6
Probable voltage-dependent anion-selective channel OS=Caenorhabditis elegans GN=R05G6.7 PE=2 SV=2	VDAC_CAEEL	30 kDa	0	2		Eukaryotic elongation factor 2 kinase OS=Caenorhabditis elegans GN=efk-1 PE=2 SV=1	EF2K_CAEEL	88 kDa	1	0		Cathepsin B-like cysteine proteinase 5 OS=Caenorhabditis elegans GN=cpr-5 PE=2 SV=1	CPR5_CAEEL	37 kDa	7	0	0		Vitellogenin-2 OS=Caenorhabditis elegans GN=vit-2 PE=1 SV=5	VIT2_CAEEL	188 kDa	37	0	6
Probable V-type proton ATPase subunit B OS=Caenorhabditis elegans GN=vha-12 PE=1 SV=1	VATB_CAEEL	55 kDa	0	5		Eukaryotic initiation factor 4A OS=Caenorhabditis elegans GN=inf-1 PE=2 SV=1	IF4A_CAEEL	45 kDa	4	4		Cathepsin B-like cysteine proteinase 6 OS=Caenorhabditis elegans GN=cpr-6 PE=1 SV=1	CPR6_CAEEL	42 kDa	12	22	44		Vitellogenin-3 OS=Caenorhabditis elegans GN=vit-3 PE=1 SV=1	VIT3_CAEEL	187 kDa	45	5	11
Probable V-type proton ATPase subunit H 2 OS=Caenorhabditis elegans GN=vha-15 PE=2 SV=1	VATH2_CAEEL	54 kDa	0	3		Eukaryotic translation initiation factor 2-alpha kinase gcn-2 OS=Caenorhabditis elegans GN=gcn-2 PE=1 SV=2	E2AKB_CAEEL	191 kDa	4	4		CDK5RAP3-like protein OS=Caenorhabditis elegans GN=Y113G7B.16 PE=3 SV=1	CK5P3_CAEEL	56 kDa	3	0	0		Vitellogenin-4 OS=Caenorhabditis elegans GN=vit-4 PE=1 SV=3	VIT4_CAEEL	186 kDa	40	5	11
Propionyl-CoA carboxylase alpha chain, mitochondrial OS=Caenorhabditis elegans GN=pcca-1 PE=1 SV=1	PCCA_CAEEL	80 kDa	3	2		Eukaryotic translation initiation factor 3 subunit A OS=Caenorhabditis elegans GN=egl-45 PE=3 SV=1	EIF3A_CAEEL	124 kDa	0	1		Cell division control protein 42 homolog OS=Caenorhabditis elegans GN=cdc-42 PE=1 SV=2	CDC42_CAEEL	21 kDa	2	3	4		Vitellogenin-5 OS=Caenorhabditis elegans GN=vit-5 PE=2 SV=2	VIT5_CAEEL	186 kDa	43	5	11
Proteasome subunit alpha type-1 OS=Caenorhabditis elegans GN=pas-6 PE=1 SV=1	PSA1_CAEEL	28 kDa	0	1		Eukaryotic translation initiation factor 3 subunit C OS=Caenorhabditis elegans GN=eif-3.C PE=3 SV=2	EIF3C_CAEEL	104 kDa	0	1		cGMP-dependent protein kinase egl-4 OS=Caenorhabditis elegans GN=egl-4 PE=1 SV=2	EGL4_CAEEL	87 kDa	11	5	4		Vitellogenin-6 OS=Caenorhabditis elegans GN=vit-6 PE=1 SV=5	VIT6_CAEEL	193 kDa	90	52	127
Proteasome subunit beta type-2 OS=Caenorhabditis elegans GN=pbs-4 PE=2 SV=2	PSB2_CAEEL	23 kDa	0	1		Eukaryotic translation initiation factor 3 subunit H OS=Caenorhabditis elegans GN=eif-3.H PE=3 SV=2	EIF3H_CAEEL	41 kDa	1	1		Chaperonin homolog Hsp-60, mitochondrial OS=Caenorhabditis elegans GN=hsp-60 PE=1 SV=2	CH60_CAEEL	60 kDa	54	35	41		V-type proton ATPase 16 kDa proteolipid subunit 2/3 OS=Caenorhabditis elegans GN=vha-2 PE=2 SV=2	VATL2_CAEEL	16 kDa	1	1	1
Protein CLASP-2 OS=Caenorhabditis elegans GN=cls-2 PE=1 SV=3	CLAS2_CAEEL	112 kDa	1	0		Eukaryotic translation initiation factor 3 subunit I OS=Caenorhabditis elegans GN=eif-3.I PE=3 SV=2	EIF3I_CAEEL	37 kDa	0	1		Chitinase-like protein C25A8.4 OS=Caenorhabditis elegans GN=cht-3 PE=1 SV=3	CHITL_CAEEL	120 kDa	9	0	0		V-type proton ATPase catalytic subunit A OS=Caenorhabditis elegans GN=vha-13 PE=1 SV=3	VATA_CAEEL	66 kDa	5	0	0
Protein disulfide-isomerase 1 OS=Caenorhabditis elegans GN=pdi-1 PE=3 SV=1	PDI1_CAEEL	53 kDa	0	1		Eukaryotic translation initiation factor 3 subunit L OS=Caenorhabditis elegans GN=eif-3.L PE=3 SV=1	EIF3L_CAEEL	62 kDa	0	1		Cholesterol 25-hydroxylase-like protein OS=Caenorhabditis elegans GN=F35C8.5 PE=1 SV=1	C25HL_CAEEL	36 kDa	3	0	0		Probable peroxiredoxin prdx-3 OS=Caenorhabditis elegans GN=prdx-3 PE=1 SV=1	TDX1_CAEEL	25 kDa	15	17	26
Protein disulfide-isomerase 2 OS=Caenorhabditis elegans GN=pdi-2 PE=1 SV=1	PDI2_CAEEL	55 kDa	0	4		Fatty acid-binding protein homolog 2 OS=Caenorhabditis elegans GN=lbp-2 PE=1 SV=1	FABP2_CAEEL	19 kDa	1	1		Chondroitin proteoglycan 1 OS=Caenorhabditis elegans GN=cpg-1 PE=1 SV=1	CPG1_CAEEL	62 kDa	5	0	2
Protein F37C4.5 OS=Caenorhabditis elegans GN=F37C4.5 PE=1 SV=3	F37C4_CAEEL	61 kDa	0	1		Fatty acid-binding protein homolog 6 OS=Caenorhabditis elegans GN=lbp-6 PE=1 SV=1	FABP6_CAEEL	16 kDa	1	1		Chondroitin proteoglycan-2 OS=Caenorhabditis elegans GN=cpg-2 PE=1 SV=3	CPG2_CAEEL	54 kDa	7	1	2
Putative 28S ribosomal protein S5, mitochondrial OS=Caenorhabditis elegans GN=E02A10.1 PE=2 SV=2	RT05_CAEEL	48 kDa	1	0		Fatty-acid and retinol-binding protein 2 OS=Caenorhabditis elegans GN=far-2 PE=1 SV=1	FAR2_CAEEL	20 kDa	2	2		Chromatin-remodeling complex ATPase chain isw-1 OS=Caenorhabditis elegans GN=isw-1 PE=1 SV=2	ISW1_CAEEL	117 kDa	3	0	2
Putative aldehyde dehydrogenase family 7 member A1 homolog OS=Caenorhabditis elegans GN=alh-9 PE=2 SV=2	AL7A1_CAEEL	57 kDa	0	1		Fructose-bisphosphate aldolase 1 OS=Caenorhabditis elegans GN=aldo-1 PE=1 SV=1	ALF1_CAEEL	39 kDa	0	2		Cluster of 26S proteasome non-ATPase regulatory subunit 14 OS=Caenorhabditis elegans GN=rpn-11 PE=1 SV=1 (PSDE_CAEEL)	PSDE_CAEEL	35 kDa	0	2	5
Putative ATP synthase subunit f, mitochondrial OS=Caenorhabditis elegans GN=R53.4 PE=2 SV=1	ATPK_CAEEL	19 kDa	1	1		Fructose-bisphosphate aldolase 2 OS=Caenorhabditis elegans GN=aldo-2 PE=2 SV=1	ALF2_CAEEL	39 kDa	4	5		Cluster of Actin-4 OS=Caenorhabditis elegans GN=act-4 PE=3 SV=2 (ACT4_CAEEL)	ACT4_CAEEL [2]	42 kDa	63	53	56
Putative carbonic anhydrase 3 OS=Caenorhabditis elegans GN=cah-3 PE=2 SV=1	CAH3_CAEEL	28 kDa	1	1		Furin-like protease kpc-1 OS=Caenorhabditis elegans GN=kpc-1 PE=1 SV=2	FKPC1_CAEEL	85 kDa	2	6		Cluster of ATP-dependent RNA helicase glh-1 OS=Caenorhabditis elegans GN=glh-1 PE=1 SV=3 (GLH1_CAEEL)	GLH1_CAEEL	80 kDa	8	0	0
Putative cystathionine gamma-lyase 2 OS=Caenorhabditis elegans GN=cth-2 PE=1 SV=1	CGL2_CAEEL	43 kDa	0	1		Gastrulation defective protein 1 OS=Caenorhabditis elegans GN=gad-1 PE=1 SV=1	GAD1_CAEEL	69 kDa	0	1		Cluster of Fatty acid-binding protein homolog 2 OS=Caenorhabditis elegans GN=lbp-2 PE=1 SV=1 (FABP2_CAEEL)	FABP2_CAEEL [2]	19 kDa	7	13	15
Pyruvate carboxylase 1 OS=Caenorhabditis elegans GN=pyc-1 PE=1 SV=1	PYC1_CAEEL	129 kDa	13	36		GILT-like protein C02D5.2 OS=Caenorhabditis elegans GN=C02D5.2 PE=3 SV=1	YKJ2_CAEEL	37 kDa	1	0		Cluster of Guanine nucleotide-binding protein G(o) subunit alpha OS=Caenorhabditis elegans GN=goa-1 PE=1 SV=3 (GNAO_CAEEL)	GNAO_CAEEL	40 kDa	13	5	6
rRNA 2'-O-methyltransferase fibrillarin OS=Caenorhabditis elegans GN=fib-1 PE=2 SV=1	FBRL_CAEEL	36 kDa	0	2		Globin-like protein 26 OS=Caenorhabditis elegans GN=glb-26 PE=1 SV=1	GLB26_CAEEL	21 kDa	0	5		Cluster of Histone H1.5 OS=Caenorhabditis elegans GN=hil-5 PE=2 SV=3 (H15_CAEEL)	H15_CAEEL	23 kDa	3	0	1
Serine hydroxymethyltransferase OS=Caenorhabditis elegans GN=mel-32 PE=1 SV=2	GLYC_CAEEL	56 kDa	0	1		Glutathione S-transferase P OS=Caenorhabditis elegans GN=gst-1 PE=1 SV=1	GSTP1_CAEEL	24 kDa	3	1		Cluster of Histone H2B 2 OS=Caenorhabditis elegans GN=his-4 PE=1 SV=3 (H2B2_CAEEL)	H2B2_CAEEL [4]	14 kDa	25	14	34
Serine/threonine-protein kinase akt-1 OS=Caenorhabditis elegans GN=akt-1 PE=1 SV=2	AKT1_CAEEL	62 kDa	0	14		Glyceraldehyde-3-phosphate dehydrogenase 2 OS=Caenorhabditis elegans GN=gpd-2 PE=3 SV=2	G3P2_CAEEL (+1)	36 kDa	6	8		Cluster of Histone H3 OS=Caenorhabditis elegans GN=his-2 PE=1 SV=4 (H3_CAEEL)	H3_CAEEL	15 kDa	14	5	9
Serpentine receptor class delta-47 OS=Caenorhabditis elegans GN=srd-47 PE=2 SV=2	SRD47_CAEEL	36 kDa	1	4		Glycine--tRNA ligase OS=Caenorhabditis elegans GN=grs-1 PE=3 SV=2	SYG_CAEEL	84 kDa	3	10		Cluster of Intermediate filament protein ifa-2 OS=Caenorhabditis elegans GN=ifa-2 PE=1 SV=1 (IFA2_CAEEL)	IFA2_CAEEL	67 kDa	8	2	5
Signal recognition particle 72 kDa protein homolog OS=Caenorhabditis elegans GN=F08D12.1 PE=3 SV=2	SRP72_CAEEL	71 kDa	1	0		GTP-binding nuclear protein ran-1 OS=Caenorhabditis elegans GN=ran-1 PE=1 SV=1	RAN_CAEEL	24 kDa	1	2		Cluster of Major sperm protein 19/31/40/45/50/51/53/59/61/65/81/113/142 OS=Caenorhabditis elegans GN=msp-19 PE=1 SV=2 (MSP19_CAEEL)	MSP19_CAEEL [6]	14 kDa	7	5	14
Suppressor of Ty 6 homolog OS=Caenorhabditis elegans GN=emb-5 PE=1 SV=1	SPT6H_CAEEL	176 kDa	3	0		Guanine nucleotide-binding protein G(o) subunit alpha OS=Caenorhabditis elegans GN=goa-1 PE=1 SV=3	GNAO_CAEEL (+4)	40 kDa	2	0		Cluster of Myosin-4 OS=Caenorhabditis elegans GN=unc-54 PE=1 SV=2 (MYO4_CAEEL)	MYO4_CAEEL	225 kDa	12	48	71
T-complex protein 1 subunit epsilon OS=Caenorhabditis elegans GN=cct-5 PE=1 SV=1	TCPE_CAEEL	59 kDa	0	1		Guanine nucleotide-binding protein subunit beta-2-like 1 OS=Caenorhabditis elegans GN=rack-1 PE=1 SV=3	GBLP_CAEEL	36 kDa	9	6		Cluster of Peptidyl-prolyl cis-trans isomerase 5 OS=Caenorhabditis elegans GN=cyn-5 PE=1 SV=2 (CYP5_CAEEL)	CYP5_CAEEL	22 kDa	13	10	12
TPR repeat-containing protein B0464.2 OS=Caenorhabditis elegans GN=B0464.2 PE=2 SV=3	YKD1_CAEEL	132 kDa	2	1		Heat shock 70 kDa protein A OS=Caenorhabditis elegans GN=hsp-1 PE=1 SV=2	HSP7A_CAEEL	70 kDa	27	38		Cluster of Peroxisomal catalase 1 OS=Caenorhabditis elegans GN=ctl-2 PE=2 SV=3 (CATA1_CAEEL)	CATA1_CAEEL [2]	57 kDa	18	38	44
Transitional endoplasmic reticulum ATPase homolog 1 OS=Caenorhabditis elegans GN=cdc-48.1 PE=1 SV=1	TERA1_CAEEL	90 kDa	0	2		Heat shock 70 kDa protein C OS=Caenorhabditis elegans GN=hsp-3 PE=3 SV=2	HSP7C_CAEEL	73 kDa	4	14		Cluster of Probable elongation factor 1-beta/1-delta 2 OS=Caenorhabditis elegans GN=eef-1B.2 PE=1 SV=4 (EF1B2_CAEEL)	EF1B2_CAEEL [2]	28 kDa	32	16	27
Translationally-controlled tumor protein homolog OS=Caenorhabditis elegans GN=tct-1 PE=1 SV=1	TCTP_CAEEL	21 kDa	0	1		Heat shock 70 kDa protein D OS=Caenorhabditis elegans GN=hsp-4 PE=1 SV=2	HSP7D_CAEEL	72 kDa	3	10		Cluster of Probable S-adenosylmethionine synthase 1 OS=Caenorhabditis elegans GN=sams-1 PE=1 SV=1 (METK1_CAEEL)	METK1_CAEEL [2]	44 kDa	14	2	7
Tropomyosin isoforms a/b/d/f OS=Caenorhabditis elegans GN=lev-11 PE=1 SV=1	TPM1_CAEEL	33 kDa	3	9		Heat shock 70 kDa protein F, mitochondrial OS=Caenorhabditis elegans GN=hsp-6 PE=1 SV=2	HSP7F_CAEEL	71 kDa	6	8		Cluster of Putative steroid dehydrogenase 1 OS=Caenorhabditis elegans GN=stdh-1 PE=3 SV=1 (STDH1_CAEEL)	STDH1_CAEEL	35 kDa	4	7	11
Tubulin alpha-2 chain OS=Caenorhabditis elegans GN=tba-2 PE=2 SV=1	TBA2_CAEEL	50 kDa	2	5		Heat shock protein 90 OS=Caenorhabditis elegans GN=daf-21 PE=1 SV=1	HSP90_CAEEL	80 kDa	9	21		Cluster of Ras-related protein Rab-6.1 OS=Caenorhabditis elegans GN=rab-6.1 PE=3 SV=1 (RAB6A_CAEEL)	RAB6A_CAEEL [2]	23 kDa	6	4	7
Tubulin beta-2 chain OS=Caenorhabditis elegans GN=tbb-2 PE=2 SV=1	TBB2_CAEEL	50 kDa	1	10		Histone H1.5 OS=Caenorhabditis elegans GN=hil-5 PE=2 SV=3	H15_CAEEL	23 kDa	2	0		Cluster of Serine/threonine-protein kinase plk-2 OS=Caenorhabditis elegans GN=plk-2 PE=2 SV=1 (PLK2_CAEEL)	PLK2_CAEEL	72 kDa	5	0	0
Tubulin--tyrosine ligase-like protein 12 OS=Caenorhabditis elegans GN=ttll-12 PE=2 SV=1	TTL12_CAEEL	77 kDa	1	0		Histone H2A.V OS=Caenorhabditis elegans GN=htz-1 PE=2 SV=3	H2AV_CAEEL	15 kDa	14	7		Cluster of Serine/threonine-protein phosphatase PP1-beta OS=Caenorhabditis elegans GN=gsp-2 PE=2 SV=1 (GLC7B_CAEEL)	GLC7B_CAEEL [2]	38 kDa	10	1	3
Ubiquitin OS=Caenorhabditis elegans GN=ubq-1 PE=1 SV=1	UBIQ_CAEEL	9 kDa	1	0		Histone H2B 1 OS=Caenorhabditis elegans GN=his-11 PE=1 SV=4	H2B1_CAEEL (+3)	14 kDa	30	16		Cluster of Transitional endoplasmic reticulum ATPase homolog 1 OS=Caenorhabditis elegans GN=cdc-48.1 PE=1 SV=1 (TERA1_CAEEL)	TERA1_CAEEL [2]	90 kDa	34	23	24
Uncharacterized helicase C28H8.3 OS=Caenorhabditis elegans GN=C28H8.3 PE=2 SV=2	YP93_CAEEL	194 kDa	1	0		Histone H3.3 type 1 OS=Caenorhabditis elegans GN=his-71 PE=1 SV=2	H331_CAEEL	15 kDa	27	12		Cluster of Tropomyosin isoforms a/b/d/f OS=Caenorhabditis elegans GN=lev-11 PE=1 SV=1 (TPM1_CAEEL)	TPM1_CAEEL	33 kDa	7	5	3
Uncharacterized protein C02F5.6 OS=Caenorhabditis elegans GN=C02F5.6 PE=2 SV=2	YKK6_CAEEL	52 kDa	1	0		Histone H4 OS=Caenorhabditis elegans GN=his-1 PE=1 SV=2	H4_CAEEL	11 kDa	52	18		Cluster of Tubulin alpha-2 chain OS=Caenorhabditis elegans GN=tba-2 PE=2 SV=1 (TBA2_CAEEL)	TBA2_CAEEL	50 kDa	42	35	39
Uncharacterized protein C30A5.4 OS=Caenorhabditis elegans GN=C30A5.4 PE=2 SV=1	YK84_CAEEL	43 kDa	1	0		Homeobox protein ceh-36 OS=Caenorhabditis elegans GN=ceh-36 PE=1 SV=2	HM36_CAEEL	28 kDa	1	0		Cluster of Tubulin beta-2 chain OS=Caenorhabditis elegans GN=tbb-2 PE=3 SV=1 (TBB2_CAEEL)	TBB2_CAEEL	50 kDa	62	53	56
Uncharacterized protein F25B5.2 OS=Caenorhabditis elegans GN=F25B5.2 PE=2 SV=1	YQT2_CAEEL	83 kDa	1	0		Huntington interacting protein related 1 OS=Caenorhabditis elegans GN=hipr-1 PE=3 SV=3	SLAP2_CAEEL	104 kDa	3	4		Cluster of Ubiquitin-60S ribosomal protein L40 OS=Caenorhabditis elegans GN=ubq-2 PE=3 SV=2 (RL40_CAEEL)	RL40_CAEEL	15 kDa	79	37	46
Uncharacterized protein F56D1.2 OS=Caenorhabditis elegans GN=F56D1.2 PE=2 SV=1	YSO2_CAEEL	82 kDa	0	1		Importin subunit alpha-3 OS=Caenorhabditis elegans GN=ima-3 PE=1 SV=2	IMA3_CAEEL	56 kDa	0	1		Cluster of Vitellogenin-2 OS=Caenorhabditis elegans GN=vit-2 PE=1 SV=5 (VIT2_CAEEL)	VIT2_CAEEL [2]	188 kDa	935	1095	1551
Uncharacterized protein K06H7.2 OS=Caenorhabditis elegans GN=K06H7.2 PE=2 SV=1	YMX2_CAEEL	48 kDa	1	0		Intermediate filament protein ifa-1 OS=Caenorhabditis elegans GN=ifa-1 PE=1 SV=2	IFA1_CAEEL	67 kDa	4	3		Cluster of Vitellogenin-5 OS=Caenorhabditis elegans GN=vit-5 PE=2 SV=2 (VIT5_CAEEL)	VIT5_CAEEL [3]	186 kDa	1301	1110	1633
Vitellogenin-2 OS=Caenorhabditis elegans GN=vit-2 PE=1 SV=5	VIT2_CAEEL	188 kDa	1	15		Intermediate filament protein ifb-1 OS=Caenorhabditis elegans GN=ifb-1 PE=1 SV=1	IFB1_CAEEL	67 kDa	4	3		Clustered mitochondria protein homolog OS=Caenorhabditis elegans GN=clu-1 PE=3 SV=1	CLU_CAEEL	140 kDa	6	2	2
Vitellogenin-5 OS=Caenorhabditis elegans GN=vit-5 PE=2 SV=2	VIT5_CAEEL	186 kDa	0	15		Iodotyrosine dehalogenase 1 homolog OS=Caenorhabditis elegans GN=sup-18 PE=1 SV=3	IYD1H_CAEEL	37 kDa	0	1		Coatomer subunit epsilon OS=Caenorhabditis elegans GN=cope-1 PE=3 SV=1	COPE_CAEEL	33 kDa	3	0	0
Vitellogenin-6 OS=Caenorhabditis elegans GN=vit-6 PE=1 SV=5	VIT6_CAEEL	193 kDa	9	29		Isoleucine--tRNA ligase, cytoplasmic OS=Caenorhabditis elegans GN=irs-1 PE=3 SV=1	SYIC_CAEEL	130 kDa	0	1		Coiled-coil and C2 domain-containing protein 1-like OS=Caenorhabditis elegans GN=Y37H9A.3 PE=1 SV=2	C2D1_CAEEL	86 kDa	2	1	0
V-type proton ATPase 16 kDa proteolipid subunit 1 OS=Caenorhabditis elegans GN=vha-1 PE=2 SV=1	VATL1_CAEEL	17 kDa	0	1		Lamin-1 OS=Caenorhabditis elegans GN=lmn-1 PE=1 SV=2	LMN1_CAEEL	64 kDa	0	4		Collagen alpha-1(IV) chain OS=Caenorhabditis elegans GN=emb-9 PE=1 SV=5	CO4A1_CAEEL	171 kDa	2	0	0
V-type proton ATPase 16 kDa proteolipid subunit 2/3 OS=Caenorhabditis elegans GN=vha-2 PE=2 SV=2	VATL2_CAEEL	16 kDa	1	1		Leucine aminopeptidase 1 OS=Caenorhabditis elegans GN=lap-1 PE=1 SV=1	AMPL_CAEEL	52 kDa	0	2		Conserved regulator of innate immunity protein 3 OS=Caenorhabditis elegans GN=cri-3 PE=1 SV=2	CRI3_CAEEL	26 kDa	3	1	2
V-type proton ATPase catalytic subunit A OS=Caenorhabditis elegans GN=vha-13 PE=1 SV=3	VATA_CAEEL	66 kDa	0	10		Lipoamide acyltransferase component of branched-chain alpha-keto acid dehydrogenase complex, mitochondrial OS=Caenorhabditis elegans GN=ZK669.4 PE=3 SV=1	ODB2_CAEEL	50 kDa	1	2		COP9/Signalosome and eIF3 complex-shared subunit 1 OS=Caenorhabditis elegans GN=cif-1 PE=1 SV=1	EIF3M_CAEEL	44 kDa	7	5	6
Zinc metalloproteinase nas-21 OS=Caenorhabditis elegans GN=nas-21 PE=2 SV=3	NAS21_CAEEL	45 kDa	1	0		Lipoyl synthase, mitochondrial OS=Caenorhabditis elegans GN=M01F1.3 PE=3 SV=1	LIAS_CAEEL	40 kDa	0	3		Copine family protein 2 OS=Caenorhabditis elegans GN=cpna-2 PE=2 SV=4	CPNA2_CAEEL	858 kDa	8	6	2
						Location of vulva defective 1 OS=Caenorhabditis elegans GN=lov-1 PE=1 SV=4	PKD1_CAEEL	355 kDa	0	1		Cullin-4 OS=Caenorhabditis elegans GN=cul-4 PE=1 SV=3	CUL4_CAEEL	97 kDa	3	0	0
						Low-density lipoprotein receptor-related protein OS=Caenorhabditis elegans GN=lrp-1 PE=1 SV=1	LRP_CAEEL	526 kDa	0	1		Cullin-associated NEDD8-dissociated protein 1 OS=Caenorhabditis elegans GN=cand-1 PE=1 SV=1	CAND1_CAEEL	142 kDa	6	0	3
						Lysine--tRNA ligase OS=Caenorhabditis elegans GN=krs-1 PE=3 SV=1	SYK_CAEEL	65 kDa	2	2		Cuticle collagen 19 OS=Caenorhabditis elegans GN=col-19 PE=3 SV=2	COL19_CAEEL	28 kDa	1	1	1
						Methionine--tRNA ligase, cytoplasmic OS=Caenorhabditis elegans GN=mrs-1 PE=3 SV=1	SYMC_CAEEL	102 kDa	2	3		Cytochrome b-c1 complex subunit 1, mitochondrial OS=Caenorhabditis elegans GN=ucr-1 PE=3 SV=2	UCR1_CAEEL	52 kDa	40	25	36
						MICOS complex subunit Mic10 OS=Caenorhabditis elegans GN=F54A3.5 PE=3 SV=2	MIC10_CAEEL	11 kDa	1	1		Cytochrome c 2.1 OS=Caenorhabditis elegans GN=cyc-2.1 PE=1 SV=2	CYC21_CAEEL	12 kDa	17	14	33
						Mitochondrial prohibitin complex protein 1 OS=Caenorhabditis elegans GN=phb-1 PE=1 SV=1	PHB1_CAEEL	30 kDa	1	2		Cytochrome c oxidase subunit 2 OS=Caenorhabditis elegans GN=cox-2 PE=3 SV=2	COX2_CAEEL	27 kDa	6	6	6
						Mitogen-activated protein kinase pmk-2 OS=Caenorhabditis elegans GN=pmk-2 PE=3 SV=1	PMK2_CAEEL	48 kDa	4	0		Cytochrome c oxidase subunit 5A, mitochondrial OS=Caenorhabditis elegans GN=cco-2 PE=1 SV=2	COX5A_CAEEL	20 kDa	16	6	11
						Muscle M-line assembly protein unc-89 OS=Caenorhabditis elegans GN=unc-89 PE=1 SV=3	UNC89_CAEEL	894 kDa	0	1		Delta(12) fatty acid desaturase fat-2 OS=Caenorhabditis elegans GN=fat-2 PE=2 SV=1	FAT2_CAEEL	43 kDa	15	0	1
						Myosin-1 OS=Caenorhabditis elegans GN=myo-1 PE=1 SV=3	MYO1_CAEEL	223 kDa	2	0		Delta(5) fatty acid desaturase fat-4 OS=Caenorhabditis elegans GN=fat-4 PE=2 SV=1	FAT4_CAEEL	52 kDa	5	0	0
						Myosin-4 OS=Caenorhabditis elegans GN=unc-54 PE=1 SV=2	MYO4_CAEEL	225 kDa	13	21		Delta(9)-fatty-acid desaturase fat-5 OS=Caenorhabditis elegans GN=fat-5 PE=2 SV=1	FAT5_CAEEL	38 kDa	2	4	9
						Nascent polypeptide-associated complex subunit alpha OS=Caenorhabditis elegans GN=icd-2 PE=1 SV=1	NACA_CAEEL	22 kDa	1	3		Delta(9)-fatty-acid desaturase fat-6 OS=Caenorhabditis elegans GN=fat-6 PE=2 SV=1	FAT6_CAEEL	39 kDa	22	1	2
						Neuropeptide-like protein 28 OS=Caenorhabditis elegans GN=nlp-28 PE=3 SV=1	NLP28_CAEEL (+1)	7 kDa	2	2		Delta(9)-fatty-acid desaturase fat-7 OS=Caenorhabditis elegans GN=fat-7 PE=2 SV=1	FAT7_CAEEL	39 kDa	8	0	0
						NHP2-like protein 1 homolog OS=Caenorhabditis elegans GN=M28.5 PE=3 SV=1	NH2L1_CAEEL	14 kDa	1	0		Deoxyribonuclease-2 OS=Caenorhabditis elegans GN=nuc-1 PE=3 SV=1	NUC1_CAEEL	42 kDa	1	6	2
						Nicotinate phosphoribosyltransferase OS=Caenorhabditis elegans GN=Y54G2A.17 PE=3 SV=3	PNCB_CAEEL	63 kDa	0	1		Dihydrolipoyl dehydrogenase, mitochondrial OS=Caenorhabditis elegans GN=dld-1 PE=3 SV=2	DLDH_CAEEL	53 kDa	33	25	28
						Nitric oxide synthase-interacting protein homolog OS=Caenorhabditis elegans GN=R05G6.4 PE=3 SV=1	NOSIP_CAEEL	34 kDa	1	0		Dihydrolipoyllysine-residue acetyltransferase component of pyruvate dehydrogenase complex, mitochondrial OS=Caenorhabditis elegans GN=F23B12.5 PE=1 SV=1	ODP2_CAEEL	53 kDa	27	21	23
						N-terminal acetyltransferase B complex subunit NAA25 homolog OS=Caenorhabditis elegans GN=cra-1 PE=1 SV=3	NAA25_CAEEL	109 kDa	0	1		Dihydropyrimidine dehydrogenase [NADP(+)] OS=Caenorhabditis elegans GN=dpyd-1 PE=3 SV=2	DPYD_CAEEL	115 kDa	4	0	1
						Nuclear anchorage protein 1 OS=Caenorhabditis elegans GN=anc-1 PE=1 SV=3	ANC1_CAEEL	957 kDa	1	3		Disorganized muscle protein 1 OS=Caenorhabditis elegans GN=dim-1 PE=1 SV=3	DIM_CAEEL	72 kDa	17	13	14
						Nuclear hormone receptor family member nhr-217 OS=Caenorhabditis elegans GN=nhr-217 PE=3 SV=2	NH217_CAEEL	44 kDa	0	1		DNA repair protein rad-50 OS=Caenorhabditis elegans GN=rad-50 PE=2 SV=1	RAD50_CAEEL	150 kDa	5	3	3
						Nuclear hormone receptor family member odr-7 OS=Caenorhabditis elegans GN=odr-7 PE=1 SV=1	ODR7_CAEEL	52 kDa	0	1		DNA replication licensing factor mcm-5 OS=Caenorhabditis elegans GN=mcm-5 PE=3 SV=1	MCM5_CAEEL	85 kDa	6	0	1
						Nuclear RNA export factor 1 OS=Caenorhabditis elegans GN=nxf-1 PE=1 SV=1	NXF1_CAEEL	71 kDa	1	0		DNA-directed RNA polymerase II subunit RPB1 OS=Caenorhabditis elegans GN=ama-1 PE=1 SV=3	RPB1_CAEEL	205 kDa	3	0	1
						P granule abnormality protein 1 OS=Caenorhabditis elegans GN=pgl-1 PE=1 SV=1	PGL1_CAEEL	78 kDa	0	1		DNA-directed RNA polymerases I, II, and III subunit RPABC1 OS=Caenorhabditis elegans GN=rpb-5 PE=3 SV=1	RPAB1_CAEEL	24 kDa	3	2	2
						Paramyosin OS=Caenorhabditis elegans GN=unc-15 PE=1 SV=1	MYSP_CAEEL	102 kDa	0	1		DnaJ homolog dnj-20 OS=Caenorhabditis elegans GN=dnj-20 PE=4 SV=2	DNJ20_CAEEL	40 kDa	5	1	0
						Peptidyl-prolyl cis-trans isomerase 3 OS=Caenorhabditis elegans GN=cyn-3 PE=1 SV=1	CYP3_CAEEL	19 kDa	0	1		Dolichyl-diphosphooligosaccharide--protein glycosyltransferase subunit dad-1 OS=Caenorhabditis elegans GN=dad-1 PE=3 SV=1	DAD1_CAEEL	13 kDa	8	2	7
						Peptidyl-prolyl cis-trans isomerase 5 OS=Caenorhabditis elegans GN=cyn-5 PE=1 SV=2	CYP5_CAEEL (+1)	22 kDa	0	1		Dolichyl-diphosphooligosaccharide--protein glycosyltransferase subunit STT3 OS=Caenorhabditis elegans GN=T12A2.2 PE=1 SV=1	STT3_CAEEL	85 kDa	20	2	4
						Peptidyl-prolyl cis-trans isomerase 7 OS=Caenorhabditis elegans GN=cyn-7 PE=1 SV=2	CYP7_CAEEL	18 kDa	4	3		Dynein heavy chain, cytoplasmic OS=Caenorhabditis elegans GN=dhc-1 PE=3 SV=1	DYHC_CAEEL	522 kDa	43	3	1
						Peroxisomal catalase 1 OS=Caenorhabditis elegans GN=ctl-2 PE=2 SV=3	CATA1_CAEEL (+1)	57 kDa	0	1		Dynein light chain 1, cytoplasmic OS=Caenorhabditis elegans GN=dlc-1 PE=1 SV=1	DYL1_CAEEL	10 kDa	4	3	4
						Phosphate carrier protein, mitochondrial OS=Caenorhabditis elegans GN=F01G4.6 PE=2 SV=1	MPCP_CAEEL	37 kDa	3	4		Ectopic P granules protein 3 OS=Caenorhabditis elegans GN=epg-3 PE=2 SV=2	VMP1_CAEEL	52 kDa	3	0	0
						Pleckstrin homology domain-containing family D member 1 OS=Caenorhabditis elegans GN=F31D4.5 PE=3 SV=2	PLHD1_CAEEL	66 kDa	2	0		EGF-like domain-containing protein C02B10.3 OS=Caenorhabditis elegans GN=C02B10.3 PE=1 SV=2	YC2BA_CAEEL	27 kDa	3	1	3
						Poly(A) RNA polymerase gld-2 OS=Caenorhabditis elegans GN=gld-2 PE=1 SV=2	GLD2_CAEEL	125 kDa	5	8		Electron transfer flavoprotein-ubiquinone oxidoreductase, mitochondrial OS=Caenorhabditis elegans GN=let-721 PE=1 SV=2	ETFD_CAEEL	65 kDa	13	10	7
						Probable 26S protease regulatory subunit 4 OS=Caenorhabditis elegans GN=rpt-2 PE=3 SV=1	PRS4_CAEEL	50 kDa	4	5		Elongation factor 1-alpha OS=Caenorhabditis elegans GN=eft-3 PE=3 SV=1	EF1A_CAEEL	51 kDa	220	139	172
						Probable 26S protease regulatory subunit 6B OS=Caenorhabditis elegans GN=rpt-3 PE=3 SV=1	PRS6B_CAEEL	46 kDa	1	2		Elongation factor 2 OS=Caenorhabditis elegans GN=eef-2 PE=1 SV=4	EF2_CAEEL	95 kDa	143	89	109
						Probable 3',5'-cyclic phosphodiesterase pde-3 OS=Caenorhabditis elegans GN=pde-3 PE=3 SV=4	PDE3_CAEEL	76 kDa	1	0		Elongation factor G, mitochondrial OS=Caenorhabditis elegans GN=gfm-1 PE=3 SV=1	EFGM_CAEEL	84 kDa	5	2	4
						Probable 3-hydroxyisobutyrate dehydrogenase, mitochondrial OS=Caenorhabditis elegans GN=B0250.5 PE=3 SV=1	3HIDH_CAEEL	31 kDa	1	1		Elongation of very long chain fatty acids protein 5 OS=Caenorhabditis elegans GN=elo-5 PE=1 SV=1	ELO5_CAEEL	33 kDa	5	0	0
						Probable 4-aminobutyrate aminotransferase, mitochondrial OS=Caenorhabditis elegans GN=gta-1 PE=3 SV=1	GABT_CAEEL	53 kDa	1	4		Elongation of very long chain fatty acids protein 6 OS=Caenorhabditis elegans GN=elo-6 PE=1 SV=1	ELO6_CAEEL	32 kDa	11	1	4
						Probable aconitate hydratase, mitochondrial OS=Caenorhabditis elegans GN=aco-2 PE=3 SV=2	ACON_CAEEL	84 kDa	5	7		Endonuclease G, mitochondrial OS=Caenorhabditis elegans GN=cps-6 PE=1 SV=1	NUCG_CAEEL	35 kDa	3	0	0
						Probable arginine kinase F46H5.3 OS=Caenorhabditis elegans GN=F46H5.3 PE=3 SV=2	KARG1_CAEEL	44 kDa	8	9		Enhancer of rudimentary homolog OS=Caenorhabditis elegans GN=T21C9.4 PE=1 SV=1	ERH_CAEEL	12 kDa	1	1	1
						Probable arginine kinase ZC434.8 OS=Caenorhabditis elegans GN=ZC434.8 PE=3 SV=1	KARG2_CAEEL	40 kDa	3	1		Enolase OS=Caenorhabditis elegans GN=enol-1 PE=1 SV=3	ENO_CAEEL	47 kDa	50	29	43
						Probable arginine--tRNA ligase, cytoplasmic OS=Caenorhabditis elegans GN=rrt-1 PE=3 SV=2	SYRC_CAEEL	81 kDa	1	2		Esterase CM06B1 OS=Caenorhabditis elegans GN=F13H6.3 PE=3 SV=3	EST2_CAEEL	62 kDa	2	0	3
						Probable citrate synthase, mitochondrial OS=Caenorhabditis elegans GN=cts-1 PE=3 SV=1	CISY_CAEEL	52 kDa	3	3		Eukaryotic initiation factor 4A OS=Caenorhabditis elegans GN=inf-1 PE=2 SV=1	IF4A_CAEEL	45 kDa	16	3	5
						Probable clathrin heavy chain 1 OS=Caenorhabditis elegans GN=chc-1 PE=3 SV=1	CLH_CAEEL	192 kDa	1	3		Eukaryotic peptide chain release factor subunit 1 OS=Caenorhabditis elegans GN=etf-1 PE=3 SV=2	ERF1_CAEEL	62 kDa	5	0	0
						Probable cubilin OS=Caenorhabditis elegans GN=ZC116.3 PE=1 SV=4	CUBN_CAEEL	453 kDa	1	0		Eukaryotic translation initiation factor 2A OS=Caenorhabditis elegans GN=E04D5.1 PE=3 SV=2	EIF2A_CAEEL	64 kDa	6	0	1
						Probable cytoplasmic aconitate hydratase OS=Caenorhabditis elegans GN=aco-1 PE=1 SV=1	ACOC_CAEEL	97 kDa	0	2		Eukaryotic translation initiation factor 3 subunit A OS=Caenorhabditis elegans GN=egl-45 PE=3 SV=1	EIF3A_CAEEL	124 kDa	19	8	7
						Probable double-stranded RNA-specific adenosine deaminase OS=Caenorhabditis elegans GN=adr-2 PE=2 SV=2	ADR2_CAEEL	55 kDa	0	1		Eukaryotic translation initiation factor 3 subunit B OS=Caenorhabditis elegans GN=eif-3.B PE=3 SV=2	EIF3B_CAEEL	83 kDa	7	1	6
						Probable elongation factor 1-beta/1-delta 1 OS=Caenorhabditis elegans GN=eef-1B.1 PE=1 SV=1	EF1B1_CAEEL	23 kDa	4	3		Eukaryotic translation initiation factor 3 subunit C OS=Caenorhabditis elegans GN=eif-3.C PE=3 SV=2	EIF3C_CAEEL	104 kDa	11	5	7
						Probable elongation factor 1-beta/1-delta 2 OS=Caenorhabditis elegans GN=eef-1B.2 PE=1 SV=4	EF1B2_CAEEL	28 kDa	4	4		Eukaryotic translation initiation factor 3 subunit D OS=Caenorhabditis elegans GN=eif-3.D PE=1 SV=1	EIF3D_CAEEL	64 kDa	5	0	2
						Probable elongation factor 1-gamma OS=Caenorhabditis elegans GN=eef-1G PE=3 SV=1	EF1G_CAEEL	44 kDa	3	11		Eukaryotic translation initiation factor 3 subunit F OS=Caenorhabditis elegans GN=eif-3.F PE=3 SV=1	EIF3F_CAEEL	33 kDa	2	0	0
						Probable enoyl-CoA hydratase, mitochondrial OS=Caenorhabditis elegans GN=ech-6 PE=3 SV=1	ECHM_CAEEL	31 kDa	5	6		Eukaryotic translation initiation factor 3 subunit G OS=Caenorhabditis elegans GN=eif-3.G PE=3 SV=1	EIF3G_CAEEL	29 kDa	3	0	4
						Probable fumarate hydratase, mitochondrial OS=Caenorhabditis elegans GN=fum-1 PE=3 SV=1	FUMH_CAEEL	54 kDa	1	2		Eukaryotic translation initiation factor 3 subunit H OS=Caenorhabditis elegans GN=eif-3.H PE=1 SV=2	EIF3H_CAEEL	41 kDa	3	5	4
						Probable glutamine--tRNA ligase OS=Caenorhabditis elegans GN=ers-1 PE=3 SV=1	SYQ_CAEEL	88 kDa	1	1		Eukaryotic translation initiation factor 3 subunit I OS=Caenorhabditis elegans GN=eif-3.I PE=3 SV=2	EIF3I_CAEEL	37 kDa	2	1	2
						Probable glutathione S-transferase gst-36 OS=Caenorhabditis elegans GN=gst-36 PE=3 SV=2	GST36_CAEEL	24 kDa	0	1		Eukaryotic translation initiation factor 3 subunit K OS=Caenorhabditis elegans GN=eif-3.K PE=2 SV=1	EIF3K_CAEEL	27 kDa	3	0	1
						Probable H/ACA ribonucleoprotein complex subunit 1-like protein OS=Caenorhabditis elegans GN=Y66H1A.4 PE=3 SV=2	GAR1_CAEEL	25 kDa	2	1		Eukaryotic translation initiation factor 3 subunit L OS=Caenorhabditis elegans GN=eif-3.L PE=3 SV=1	EIF3L_CAEEL	62 kDa	6	2	1
						Probable malate dehydrogenase, mitochondrial OS=Caenorhabditis elegans GN=mdh-2 PE=3 SV=1	MDHM_CAEEL	35 kDa	4	4		Eukaryotic translation initiation factor 4E-2 OS=Caenorhabditis elegans GN=ife-2 PE=1 SV=1	IF4E2_CAEEL	26 kDa	1	3	3
						Probable manganese-transporting ATPase catp-8 OS=Caenorhabditis elegans GN=catp-8 PE=3 SV=3	AT131_CAEEL	132 kDa	1	0		Eukaryotic translation initiation factor 4E-3 OS=Caenorhabditis elegans GN=ife-3 PE=1 SV=2	IF4E3_CAEEL	28 kDa	4	1	1
						Probable medium-chain specific acyl-CoA dehydrogenase 10, mitochondrial OS=Caenorhabditis elegans GN=acdh-10 PE=2 SV=1	ACADM_CAEEL	45 kDa	1	1		Eukaryotic translation initiation factor 5A-1 OS=Caenorhabditis elegans GN=iff-1 PE=1 SV=1	IF5A1_CAEEL	18 kDa	20	10	8
						Probable methylcrotonoyl-CoA carboxylase beta chain, mitochondrial OS=Caenorhabditis elegans GN=F02A9.4 PE=3 SV=1	MCCB_CAEEL	67 kDa	52	59		Eukaryotic translation initiation factor 5A-2 OS=Caenorhabditis elegans GN=iff-2 PE=2 SV=1	IF5A2_CAEEL	18 kDa	23	13	12
						Probable methylmalonate-semialdehyde dehydrogenase [acylating], mitochondrial OS=Caenorhabditis elegans GN=alh-8 PE=3 SV=1	MMSA_CAEEL	56 kDa	7	10		Eukaryotic translation initiation factor 6 OS=Caenorhabditis elegans GN=eif-6 PE=3 SV=1	IF6_CAEEL	26 kDa	4	0	1
						Probable mitochondrial import inner membrane translocase subunit Tim17 OS=Caenorhabditis elegans GN=tim-17 PE=3 SV=1	TIM17_CAEEL	19 kDa	1	0		Excitatory amino acid transporter OS=Caenorhabditis elegans GN=glt-1 PE=1 SV=2	EAA1_CAEEL	55 kDa	5	1	1
						Probable N-acetylgalactosaminyltransferase 9 OS=Caenorhabditis elegans GN=gly-9 PE=2 SV=1	GALT9_CAEEL	66 kDa	0	1		Facilitated glucose transporter protein 1 OS=Caenorhabditis elegans GN=fgt-1 PE=1 SV=2	FGT1_CAEEL	55 kDa	6	1	2
						Probable NADH dehydrogenase [ubiquinone] 1 alpha subcomplex subunit 5 OS=Caenorhabditis elegans GN=C33A12.1 PE=3 SV=1	NDUA5_CAEEL	17 kDa	3	1		F-actin-capping protein subunit alpha OS=Caenorhabditis elegans GN=cap-1 PE=2 SV=1	CAPZA_CAEEL	32 kDa	2	1	2
						Probable ornithine aminotransferase, mitochondrial OS=Caenorhabditis elegans GN=C16A3.10 PE=3 SV=3	OAT_CAEEL	46 kDa	0	4		Fatty acid amide hydrolase 1 OS=Caenorhabditis elegans GN=faah-1 PE=2 SV=1	FAAH1_CAEEL	64 kDa	5	2	2
						Probable peroxiredoxin prdx-3 OS=Caenorhabditis elegans GN=prdx-3 PE=3 SV=1	TDX1_CAEEL	25 kDa	1	1		Fatty acid-binding protein homolog 1 OS=Caenorhabditis elegans GN=lbp-1 PE=1 SV=1	FABP1_CAEEL	18 kDa	5	7	8
						Probable phosphoglycerate kinase OS=Caenorhabditis elegans GN=pgk-1 PE=3 SV=1	PGK_CAEEL	44 kDa	0	1		Fatty acid-binding protein homolog 2 OS=Caenorhabditis elegans GN=lbp-2 PE=1 SV=1	FABP2_CAEEL	19 kDa	7	12	15
						Probable phosphoribosylformylglycinamidine synthase OS=Caenorhabditis elegans GN=F10F2.2 PE=3 SV=3	PUR4_CAEEL	146 kDa	1	0		Fatty acid-binding protein homolog 4 OS=Caenorhabditis elegans GN=lbp-4 PE=3 SV=1	FABP4_CAEEL	17 kDa	2	2	1
						Probable phosphorylase b kinase regulatory subunit alpha OS=Caenorhabditis elegans GN=C14B9.8 PE=3 SV=3	KPBA_CAEEL	139 kDa	0	1		Fatty acid-binding protein homolog 6 OS=Caenorhabditis elegans GN=lbp-6 PE=1 SV=1	FABP6_CAEEL	16 kDa	11	8	20
						Probable protein disulfide-isomerase A4 OS=Caenorhabditis elegans GN=C14B9.2 PE=3 SV=2	PDIA4_CAEEL	70 kDa	2	1		Fatty acid-binding protein homolog 9 OS=Caenorhabditis elegans GN=lbp-9 PE=3 SV=1	FABP9_CAEEL	17 kDa	2	0	1
						Probable pyruvate dehydrogenase E1 component subunit alpha, mitochondrial OS=Caenorhabditis elegans GN=T05H10.6 PE=3 SV=1	ODPA_CAEEL	44 kDa	0	1		Fatty-acid and retinol-binding protein 1 OS=Caenorhabditis elegans GN=far-1 PE=3 SV=1	FAR1_CAEEL	20 kDa	6	5	13
						Probable S-adenosylmethionine synthase 1 OS=Caenorhabditis elegans GN=sams-1 PE=1 SV=1	METK1_CAEEL	44 kDa	1	3		Fatty-acid and retinol-binding protein 2 OS=Caenorhabditis elegans GN=far-2 PE=1 SV=1	FAR2_CAEEL	20 kDa	13	9	14
						Probable serine--tRNA ligase, cytoplasmic OS=Caenorhabditis elegans GN=srs-2 PE=3 SV=1	SYSC_CAEEL	55 kDa	1	2		Folate-like transporter 2 OS=Caenorhabditis elegans GN=folt-2 PE=3 SV=1	FOLT2_CAEEL	49 kDa	17	0	0
						Probable signal peptidase complex subunit 3 OS=Caenorhabditis elegans GN=K12H4.4 PE=1 SV=1	SPCS3_CAEEL	21 kDa	0	1		Fructose-bisphosphate aldolase 1 OS=Caenorhabditis elegans GN=aldo-1 PE=1 SV=1	ALF1_CAEEL	39 kDa	18	18	22
						Probable small nuclear ribonucleoprotein Sm D1 OS=Caenorhabditis elegans GN=snr-3 PE=3 SV=1	SMD1_CAEEL	14 kDa	1	1		Fructose-bisphosphate aldolase 2 OS=Caenorhabditis elegans GN=aldo-2 PE=2 SV=1	ALF2_CAEEL	39 kDa	25	42	40
						Probable splicing factor, arginine/serine-rich 6 OS=Caenorhabditis elegans GN=rsp-6 PE=3 SV=1	RSP6_CAEEL	20 kDa	1	0		Gelsolin-like protein 1 OS=Caenorhabditis elegans GN=gsnl-1 PE=1 SV=1	GELS1_CAEEL	55 kDa	0	2	5
						Probable succinyl-CoA ligase [ADP/GDP-forming] subunit alpha, mitochondrial OS=Caenorhabditis elegans GN=C05G5.4 PE=3 SV=1	SUCA_CAEEL	34 kDa	1	1		Germ cell-expressed protein R06C7.1 OS=Caenorhabditis elegans GN=R06C7.1 PE=2 SV=1	GCC7_CAEEL	105 kDa	6	1	2
						Probable succinyl-CoA ligase [ADP-forming] subunit beta, mitochondrial OS=Caenorhabditis elegans GN=F47B10.1 PE=3 SV=1	SUCB1_CAEEL	47 kDa	1	2		GILT-like protein F37H8.5 OS=Caenorhabditis elegans GN=F37H8.5 PE=1 SV=1	YVRI_CAEEL	31 kDa	8	13	12
						Probable succinyl-CoA:3-ketoacid coenzyme A transferase, mitochondrial OS=Caenorhabditis elegans GN=C05C10.3 PE=3 SV=1	SCOT_CAEEL	56 kDa	0	1		Globin-like protein OS=Caenorhabditis elegans GN=glb-1 PE=1 SV=2	GLBH_CAEEL	19 kDa	1	6	12
						Probable urocanate hydratase OS=Caenorhabditis elegans GN=Y51H4A.7 PE=3 SV=2	HUTU_CAEEL	74 kDa	1	1		Glucose-6-phosphate 1-dehydrogenase OS=Caenorhabditis elegans GN=gspd-1 PE=3 SV=1	G6PD_CAEEL	60 kDa	0	2	2
						Probable very-long-chain enoyl-CoA reductase art-1 OS=Caenorhabditis elegans GN=art-1 PE=3 SV=1	TECR_CAEEL	35 kDa	1	0		Glutamate carboxypeptidase 2 homolog OS=Caenorhabditis elegans GN=R57.1 PE=1 SV=2	GCP2_CAEEL	86 kDa	3	10	7
						Probable voltage-dependent anion-selective channel OS=Caenorhabditis elegans GN=vdac-1 PE=3 SV=2	VDAC_CAEEL	30 kDa	2	6		Glutathione peroxidase 2 OS=Caenorhabditis elegans GN=gpx-2 PE=3 SV=1	GPX2_CAEEL	18 kDa	4	3	5
						Probable V-type proton ATPase subunit B OS=Caenorhabditis elegans GN=vha-12 PE=3 SV=1	VATB_CAEEL	55 kDa	4	7		Glutathione S-transferase 4 OS=Caenorhabditis elegans GN=gst-4 PE=2 SV=1	GST4_CAEEL	24 kDa	0	5	9
						Probable V-type proton ATPase subunit F OS=Caenorhabditis elegans GN=vha-9 PE=3 SV=1	VATF_CAEEL	13 kDa	0	1		Glutathione S-transferase kappa 1 OS=Caenorhabditis elegans GN=gstk-1 PE=3 SV=1	GSTK1_CAEEL	26 kDa	1	3	5
						Probable V-type proton ATPase subunit G OS=Caenorhabditis elegans GN=vha-10 PE=3 SV=1	VATG_CAEEL	14 kDa	0	3		Glutathione S-transferase P 10 OS=Caenorhabditis elegans GN=gst-10 PE=1 SV=3	GSTPA_CAEEL	25 kDa	0	4	11
						Probable V-type proton ATPase subunit H 2 OS=Caenorhabditis elegans GN=vha-15 PE=3 SV=1	VATH2_CAEEL	54 kDa	1	3		Glyceraldehyde-3-phosphate dehydrogenase 3 OS=Caenorhabditis elegans GN=gpd-3 PE=3 SV=1	G3P3_CAEEL	36 kDa	35	66	71
						Profilin-1 OS=Caenorhabditis elegans GN=pfn-1 PE=2 SV=1	PROF1_CAEEL	14 kDa	2	2		Glyceraldehyde-3-phosphate dehydrogenase 4 OS=Caenorhabditis elegans GN=gpd-4 PE=3 SV=1	G3P4_CAEEL	36 kDa	21	19	20
						Propionyl-CoA carboxylase alpha chain, mitochondrial OS=Caenorhabditis elegans GN=pcca-1 PE=1 SV=1	PCCA_CAEEL	80 kDa	8	8		Glycine--tRNA ligase OS=Caenorhabditis elegans GN=grs-1 PE=3 SV=2	SYG_CAEEL	84 kDa	8	0	3
						Proteasome subunit alpha type-1 OS=Caenorhabditis elegans GN=pas-6 PE=1 SV=1	PSA1_CAEEL	28 kDa	1	2		Golgi apparatus protein 1 homolog OS=Caenorhabditis elegans GN=F14E5.2 PE=1 SV=1	GSLG1_CAEEL	132 kDa	14	6	9
						Proteasome subunit alpha type-3 OS=Caenorhabditis elegans GN=pas-7 PE=1 SV=3	PSA3_CAEEL	28 kDa	1	4		GTP-binding nuclear protein ran-1 OS=Caenorhabditis elegans GN=ran-1 PE=1 SV=1	RAN_CAEEL	24 kDa	7	3	5
						Proteasome subunit alpha type-4 OS=Caenorhabditis elegans GN=pas-3 PE=3 SV=2	PSA4_CAEEL	28 kDa	1	1		GTP-binding protein SAR1 OS=Caenorhabditis elegans GN=ZK180.4 PE=3 SV=1	SAR1_CAEEL	22 kDa	10	6	8
						Proteasome subunit alpha type-5 OS=Caenorhabditis elegans GN=pas-5 PE=1 SV=1	PSA5_CAEEL	27 kDa	2	3		Guanine nucleotide-binding protein alpha-6 subunit OS=Caenorhabditis elegans GN=gpa-6 PE=2 SV=2	GPA6_CAEEL	42 kDa	3	0	1
						Proteasome subunit alpha type-6 OS=Caenorhabditis elegans GN=pas-1 PE=1 SV=1	PSA6_CAEEL	27 kDa	0	2		Guanine nucleotide-binding protein G(o) subunit alpha OS=Caenorhabditis elegans GN=goa-1 PE=1 SV=3	GNAO_CAEEL	40 kDa	11	4	6
						Proteasome subunit alpha type-7 OS=Caenorhabditis elegans GN=pas-4 PE=1 SV=1	PSA7_CAEEL	28 kDa	0	2		Guanine nucleotide-binding protein subunit beta-1 OS=Caenorhabditis elegans GN=gpb-1 PE=2 SV=2	GBB1_CAEEL	37 kDa	12	10	7
						Proteasome subunit beta type-3 OS=Caenorhabditis elegans GN=pbs-3 PE=1 SV=1	PSB3_CAEEL	23 kDa	0	2		Guanine nucleotide-binding protein subunit beta-2-like 1 OS=Caenorhabditis elegans GN=rack-1 PE=1 SV=3	GBLP_CAEEL	36 kDa	64	35	24
						Protein disulfide-isomerase 1 OS=Caenorhabditis elegans GN=pdi-1 PE=3 SV=1	PDI1_CAEEL	53 kDa	2	5		Guanine nucleotide-binding protein-like 3 homolog OS=Caenorhabditis elegans GN=nst-1 PE=3 SV=1	GNL3_CAEEL	62 kDa	3	0	0
						Protein disulfide-isomerase 2 OS=Caenorhabditis elegans GN=pdi-2 PE=1 SV=1	PDI2_CAEEL	55 kDa	4	7		Gut esterase 1 OS=Caenorhabditis elegans GN=ges-1 PE=1 SV=1	EST1_CAEEL	64 kDa	2	6	5
						Protein F37C4.5 OS=Caenorhabditis elegans GN=F37C4.5 PE=1 SV=3	F37C4_CAEEL	61 kDa	5	8		HEAT repeat-containing protein 1 homolog OS=Caenorhabditis elegans GN=toe-1 PE=3 SV=1	HEAT1_CAEEL	185 kDa	17	1	0
						Protein Fe65 homolog OS=Caenorhabditis elegans GN=feh-1 PE=1 SV=2	FEH1_CAEEL	76 kDa	0	1		Heat shock 70 kDa protein A OS=Caenorhabditis elegans GN=hsp-1 PE=1 SV=2	HSP7A_CAEEL	70 kDa	69	51	58
						Protein glp-1 OS=Caenorhabditis elegans GN=glp-1 PE=1 SV=1	GLP1_CAEEL	144 kDa	1	0		Heat shock 70 kDa protein C OS=Caenorhabditis elegans GN=hsp-3 PE=1 SV=2	HSP7C_CAEEL	73 kDa	86	48	58
						Protein jagunal homolog OS=Caenorhabditis elegans GN=K05C4.2 PE=3 SV=1	JAGN_CAEEL	22 kDa	1	1		Heat shock 70 kDa protein D OS=Caenorhabditis elegans GN=hsp-4 PE=1 SV=2	HSP7D_CAEEL	72 kDa	57	28	42
						Protein lin-3 OS=Caenorhabditis elegans GN=lin-3 PE=2 SV=1	LIN3_CAEEL	49 kDa	1	1		Heat shock 70 kDa protein F, mitochondrial OS=Caenorhabditis elegans GN=hsp-6 PE=1 SV=2	HSP7F_CAEEL	71 kDa	35	14	25
						Protein male abnormal 7 OS=Caenorhabditis elegans GN=mab-7 PE=1 SV=2	MAB7_CAEEL	32 kDa	1	0		Heat shock protein 90 OS=Caenorhabditis elegans GN=daf-21 PE=1 SV=1	HSP90_CAEEL	80 kDa	51	31	42
						Protein smg-8 OS=Caenorhabditis elegans GN=smg-8 PE=3 SV=3	SMG8_CAEEL	100 kDa	0	1		Heat shock protein Hsp-12.2 OS=Caenorhabditis elegans GN=hsp-12.2 PE=3 SV=1	HSP10_CAEEL	12 kDa	1	3	3
						Protein transport protein Sec61 subunit gamma OS=Caenorhabditis elegans GN=emo-1 PE=2 SV=1	SC61G_CAEEL	8 kDa	1	1		Histidine--tRNA ligase OS=Caenorhabditis elegans GN=hrs-1 PE=2 SV=3	SYH_CAEEL	59 kDa	5	3	3
						Protein tweety homolog 1 OS=Caenorhabditis elegans GN=ttyh-1 PE=1 SV=1	TTYH1_CAEEL	58 kDa	1	0		Histone H1.5 OS=Caenorhabditis elegans GN=hil-5 PE=2 SV=3	H15_CAEEL	23 kDa	2	0	1
						Protein unc-87 OS=Caenorhabditis elegans GN=unc-87 PE=1 SV=3	UNC87_CAEEL	63 kDa	1	3		Histone H2A OS=Caenorhabditis elegans GN=his-3 PE=1 SV=2	H2A_CAEEL	13 kDa	7	8	19
						Protein WBSCR14 homolog OS=Caenorhabditis elegans GN=mml-1 PE=1 SV=2	WBS14_CAEEL	113 kDa	1	0		Histone H2A.V OS=Caenorhabditis elegans GN=htz-1 PE=3 SV=3	H2AV_CAEEL	15 kDa	6	4	4
						Putative aldehyde dehydrogenase family 7 member A1 homolog OS=Caenorhabditis elegans GN=alh-9 PE=3 SV=2	AL7A1_CAEEL	57 kDa	1	2		Histone H2B 1 OS=Caenorhabditis elegans GN=his-11 PE=1 SV=4	H2B1_CAEEL (+1)	14 kDa	25	12	29
						Putative aminopeptidase W07G4.4 OS=Caenorhabditis elegans GN=lap-2 PE=3 SV=1	YH24_CAEEL	56 kDa	0	1		Histone H2B 2 OS=Caenorhabditis elegans GN=his-4 PE=1 SV=3	H2B2_CAEEL (+1)	14 kDa	25	13	33
						Putative carbonic anhydrase 3 OS=Caenorhabditis elegans GN=cah-3 PE=3 SV=1	CAH3_CAEEL	28 kDa	0	1		Histone H3.3 type 2 OS=Caenorhabditis elegans GN=his-72 PE=1 SV=3	H332_CAEEL	15 kDa	12	3	7
						Putative protein tag-278 OS=Caenorhabditis elegans GN=tag-278 PE=4 SV=1	TG278_CAEEL	131 kDa	1	1		Histone H4 OS=Caenorhabditis elegans GN=his-1 PE=1 SV=2	H4_CAEEL	11 kDa	25	19	20
						Putative stoned B-like protein OS=Caenorhabditis elegans GN=unc-41 PE=3 SV=2	STNB_CAEEL	190 kDa	0	2		Homogentisate 1,2-dioxygenase OS=Caenorhabditis elegans GN=hgo-1 PE=1 SV=2	HGD_CAEEL	49 kDa	2	1	1
						Putative syntaxin-5 OS=Caenorhabditis elegans GN=syx-5 PE=3 SV=1	STX5_CAEEL	46 kDa	0	1		Importin subunit alpha-2 OS=Caenorhabditis elegans GN=ima-2 PE=1 SV=1	IMA2_CAEEL	59 kDa	6	0	1
						Putative tricarboxylate transport protein, mitochondrial OS=Caenorhabditis elegans GN=K11H3.3 PE=3 SV=1	TXTP_CAEEL	34 kDa	1	0		Importin subunit alpha-3 OS=Caenorhabditis elegans GN=ima-3 PE=1 SV=2	IMA3_CAEEL	56 kDa	2	1	0
						Putative zinc finger protein B0310.2 OS=Caenorhabditis elegans GN=B0310.2 PE=3 SV=1	YWS2_CAEEL	46 kDa	1	1		Innexin-8 OS=Caenorhabditis elegans GN=inx-8 PE=3 SV=2	INX8_CAEEL	45 kDa	3	0	0
						Putative zinc protease C28F5.4 OS=Caenorhabditis elegans GN=C28F5.4 PE=3 SV=2	YQA4_CAEEL	98 kDa	0	1		Inosine-5'-monophosphate dehydrogenase OS=Caenorhabditis elegans GN=T22D1.3 PE=3 SV=2	IMDH_CAEEL	58 kDa	4	3	4
						Pyruvate carboxylase 1 OS=Caenorhabditis elegans GN=pyc-1 PE=1 SV=1	PYC1_CAEEL	129 kDa	28	32		Inositol monophosphatase ttx-7 OS=Caenorhabditis elegans GN=ttx-7 PE=1 SV=3	IMPA1_CAEEL	31 kDa	1	1	4
						RAD51-like protein 1 OS=Caenorhabditis elegans GN=rfs-1 PE=1 SV=1	RFS1_CAEEL	28 kDa	1	2		Intermediate filament protein ifa-2 OS=Caenorhabditis elegans GN=ifa-2 PE=1 SV=1	IFA2_CAEEL	67 kDa	7	2	5
						Ras and EF-hand domain-containing protein homolog OS=Caenorhabditis elegans GN=tag-312 PE=3 SV=2	RASEF_CAEEL	75 kDa	1	0		Intermediate filament protein ifa-4 OS=Caenorhabditis elegans GN=ifa-4 PE=1 SV=3	IFA4_CAEEL	66 kDa	3	3	1
						Ras-like GTP-binding protein rhoA OS=Caenorhabditis elegans GN=rho-1 PE=1 SV=1	RHO1_CAEEL	22 kDa	1	1		Intermediate filament protein ifb-1 OS=Caenorhabditis elegans GN=ifb-1 PE=1 SV=1	IFB1_CAEEL	67 kDa	18	0	7
						Receptor-type guanylate cyclase gcy-13 OS=Caenorhabditis elegans GN=gcy-13 PE=2 SV=3	GCY13_CAEEL	115 kDa	0	2		Intermediate filament protein ifb-2 OS=Caenorhabditis elegans GN=ifb-2 PE=1 SV=1	IFB2_CAEEL	62 kDa	2	0	1
						Receptor-type guanylate cyclase gcy-15 OS=Caenorhabditis elegans GN=gcy-15 PE=2 SV=3	GCY15_CAEEL (+1)	125 kDa	0	2		Intraflagellar transport protein osm-1 OS=Caenorhabditis elegans GN=osm-1 PE=2 SV=4	OSM1_CAEEL	196 kDa	2	5	5
						Receptor-type guanylate cyclase gcy-6 OS=Caenorhabditis elegans GN=gcy-6 PE=2 SV=1	GCY6_CAEEL	122 kDa	8	15		Intramembrane protease 2 OS=Caenorhabditis elegans GN=imp-2 PE=1 SV=1	IMP2_CAEEL	53 kDa	10	1	1
						Regulator of G-protein signaling rgs-9 OS=Caenorhabditis elegans GN=rgs-9 PE=3 SV=1	RGS9_CAEEL	27 kDa	0	2		Isoleucine--tRNA ligase, cytoplasmic OS=Caenorhabditis elegans GN=irs-1 PE=3 SV=1	SYIC_CAEEL	130 kDa	21	8	7
						Rho-associated protein kinase let-502 OS=Caenorhabditis elegans GN=let-502 PE=1 SV=1	ROCK_CAEEL	136 kDa	3	1		KH domain-containing protein C56G2.1 OS=Caenorhabditis elegans GN=C56G2.1/C56G2.2 PE=4 SV=2	YQK1_CAEEL	96 kDa	5	0	0
						Ribonucleoside-diphosphate reductase large subunit OS=Caenorhabditis elegans GN=rnr-1 PE=3 SV=1	RIR1_CAEEL	89 kDa	1	1		Kinesin heavy chain OS=Caenorhabditis elegans GN=unc-116 PE=2 SV=2	KINH_CAEEL	92 kDa	0	2	1
						Ribosomal RNA-processing protein 8 OS=Caenorhabditis elegans GN=T07A9.8 PE=3 SV=1	RRP8_CAEEL	39 kDa	1	0		L-2-hydroxyglutarate dehydrogenase, mitochondrial OS=Caenorhabditis elegans GN=Y45G12B.3 PE=3 SV=2	L2HDH_CAEEL	48 kDa	10	3	7
						RNA polymerase-associated protein CTR9 OS=Caenorhabditis elegans GN=ctr-9 PE=3 SV=3	CTR9_CAEEL	132 kDa	1	0		Lamin-1 OS=Caenorhabditis elegans GN=lmn-1 PE=1 SV=2	LMN1_CAEEL	64 kDa	6	1	5
						rRNA 2'-O-methyltransferase fibrillarin OS=Caenorhabditis elegans GN=fib-1 PE=3 SV=1	FBRL_CAEEL	36 kDa	3	3		Laminin-like protein epi-1 OS=Caenorhabditis elegans GN=epi-1 PE=1 SV=1	EPI1_CAEEL	404 kDa	15	1	1
						Serine hydroxymethyltransferase OS=Caenorhabditis elegans GN=mel-32 PE=1 SV=2	GLYC_CAEEL	56 kDa	3	5		LAMP family protein lmp-1 OS=Caenorhabditis elegans GN=lmp-1 PE=2 SV=1	LMP1_CAEEL	26 kDa	4	6	4
						Serine palmitoyltransferase 1 OS=Caenorhabditis elegans GN=sptl-1 PE=3 SV=1	SPTC1_CAEEL	52 kDa	1	1		La-related protein 1 OS=Caenorhabditis elegans GN=larp-1 PE=4 SV=2	LARP1_CAEEL	128 kDa	4	4	3
						Serine/threonine-protein kinase akt-1 OS=Caenorhabditis elegans GN=akt-1 PE=1 SV=2	AKT1_CAEEL	62 kDa	0	11		LEM protein 2 OS=Caenorhabditis elegans GN=lem-2 PE=1 SV=1	LEM2_CAEEL	55 kDa	1	4	3
						Serine/threonine-protein kinase D1044.8 OS=Caenorhabditis elegans GN=nekl-4 PE=3 SV=2	NEKL4_CAEEL	112 kDa	1	1		Leucine aminopeptidase 1 OS=Caenorhabditis elegans GN=lap-1 PE=1 SV=1	AMPL_CAEEL	52 kDa	5	2	3
						Serine/threonine-protein kinase sma-6 OS=Caenorhabditis elegans GN=sma-6 PE=2 SV=1	SMA6_CAEEL	72 kDa	0	2		Leucine--tRNA ligase OS=Caenorhabditis elegans GN=lrs-1 PE=3 SV=2	SYLC_CAEEL	135 kDa	32	5	5
						Serine/threonine-protein kinase WARTS homolog OS=Caenorhabditis elegans GN=wts-1 PE=1 SV=1	WARTS_CAEEL	103 kDa	0	1		Lipoamide acyltransferase component of branched-chain alpha-keto acid dehydrogenase complex, mitochondrial OS=Caenorhabditis elegans GN=ZK669.4 PE=3 SV=1	ODB2_CAEEL	50 kDa	14	2	8
						Serine/threonine-protein phosphatase Pgam5, mitochondrial OS=Caenorhabditis elegans GN=pgam-5 PE=3 SV=2	PGAM5_CAEEL	32 kDa	1	0		L-lactate dehydrogenase OS=Caenorhabditis elegans GN=ldh-1 PE=2 SV=1	LDH_CAEEL	36 kDa	6	4	6
						Serpentine receptor class epsilon-27 OS=Caenorhabditis elegans GN=sre-27 PE=3 SV=1	SRE27_CAEEL	42 kDa	0	2		Low-density lipoprotein receptor-related protein OS=Caenorhabditis elegans GN=lrp-1 PE=1 SV=1	LRP_CAEEL	526 kDa	49	36	35
						SET domain-containing protein 14 OS=Caenorhabditis elegans GN=set-14 PE=3 SV=2	SET14_CAEEL	49 kDa	2	3		Lysine--tRNA ligase OS=Caenorhabditis elegans GN=krs-1 PE=3 SV=1	SYK_CAEEL	65 kDa	20	3	5
						Slit homolog 1 protein OS=Caenorhabditis elegans GN=slt-1 PE=3 SV=1	SLIT1_CAEEL	158 kDa	1	0		Lysophospholipid acyltransferase 5 OS=Caenorhabditis elegans GN=mboa-6 PE=1 SV=2	MBOA5_CAEEL	54 kDa	5	0	1
						snRNA-activating protein complex subunit 4 homolog OS=Caenorhabditis elegans GN=snpc-4 PE=2 SV=1	SNPC4_CAEEL	109 kDa	0	1		Major sperm protein 10/36/56/76 OS=Caenorhabditis elegans GN=msp-10 PE=2 SV=4	MSP10_CAEEL	14 kDa	4	3	8
						Sodium/potassium-transporting ATPase subunit beta-1 OS=Caenorhabditis elegans GN=nkb-1 PE=1 SV=1	AT1B1_CAEEL	37 kDa	0	1		Major sperm protein 19/31/40/45/50/51/53/59/61/65/81/113/142 OS=Caenorhabditis elegans GN=msp-19 PE=1 SV=2	MSP19_CAEEL (+4)	14 kDa	6	5	13
						Spliceosome RNA helicase DDX39B homolog OS=Caenorhabditis elegans GN=hel-1 PE=2 SV=1	DX39B_CAEEL	48 kDa	1	1		MANF/CDNF-like protein OS=Caenorhabditis elegans GN=Y54G2A.23 PE=3 SV=2	ARMET_CAEEL	19 kDa	3	2	4
						Stomatin-2 OS=Caenorhabditis elegans GN=sto-2 PE=3 SV=4	STO2_CAEEL	41 kDa	2	1		Mannosyl-oligosaccharide 1,2-alpha-mannosidase C52E4.5 OS=Caenorhabditis elegans GN=C52E4.5 PE=1 SV=1	MAN12_CAEEL	67 kDa	5	1	1
						Stress-induced protein 1 OS=Caenorhabditis elegans GN=sip-1 PE=1 SV=1	SIP1_CAEEL	18 kDa	2	1		Mediator of RNA polymerase II transcription subunit 1.2 OS=Caenorhabditis elegans GN=mdt-1.2 PE=3 SV=1	MED1L_CAEEL	60 kDa	2	0	0
						Structural maintenance of chromosomes protein 4 OS=Caenorhabditis elegans GN=smc-4 PE=1 SV=1	SMC4_CAEEL	177 kDa	1	2		Mesocentin OS=Caenorhabditis elegans GN=dig-1 PE=1 SV=2	DIG1_CAEEL	1373 kDa	46	35	57
						Succinate dehydrogenase [ubiquinone] flavoprotein subunit, mitochondrial OS=Caenorhabditis elegans GN=sdha-1 PE=2 SV=3	SDHA_CAEEL	70 kDa	0	1		Methionine--tRNA ligase, cytoplasmic OS=Caenorhabditis elegans GN=mrs-1 PE=3 SV=1	SYMC_CAEEL	102 kDa	10	3	12
						Succinate dehydrogenase assembly factor 2, mitochondrial OS=Caenorhabditis elegans GN=Y57A10A.29 PE=3 SV=1	SDHF2_CAEEL	14 kDa	4	0		MIF-like protein mif-2 OS=Caenorhabditis elegans GN=mif-2 PE=3 SV=1	MIF2_CAEEL	13 kDa	3	1	4
						Suppressor of Ty 6 homolog OS=Caenorhabditis elegans GN=emb-5 PE=1 SV=1	SPT6H_CAEEL	176 kDa	3	2		Mitochondrial import inner membrane translocase subunit Tim10 OS=Caenorhabditis elegans GN=tin-10 PE=3 SV=1	TIM10_CAEEL	10 kDa	11	4	6
						Syntaxin-1A homolog OS=Caenorhabditis elegans GN=unc-64 PE=1 SV=1	STX1A_CAEEL	33 kDa	1	1		Mitochondrial import inner membrane translocase subunit tim-13 OS=Caenorhabditis elegans GN=tin-13 PE=3 SV=1	TIM13_CAEEL	12 kDa	10	3	8
						T-box protein 2 OS=Caenorhabditis elegans GN=tbx-2 PE=1 SV=1	TBX2_CAEEL	47 kDa	1	0		Mitochondrial import inner membrane translocase subunit TIM50 OS=Caenorhabditis elegans GN=scpl-4 PE=3 SV=1	TIM50_CAEEL	51 kDa	4	0	1
						T-complex protein 1 subunit alpha OS=Caenorhabditis elegans GN=cct-1 PE=3 SV=2	TCPA_CAEEL	59 kDa	3	3		Mitochondrial import inner membrane translocase subunit tim-8 OS=Caenorhabditis elegans GN=tim-8 PE=3 SV=1	TIM8_CAEEL	10 kDa	7	5	9
						T-complex protein 1 subunit beta OS=Caenorhabditis elegans GN=cct-2 PE=1 SV=2	TCPB_CAEEL	57 kDa	1	4		Mitochondrial import receptor subunit TOM20 homolog OS=Caenorhabditis elegans GN=tomm-20 PE=1 SV=1	TOM20_CAEEL	20 kDa	14	9	8
						T-complex protein 1 subunit delta OS=Caenorhabditis elegans GN=cct-4 PE=2 SV=1	TCPD_CAEEL	58 kDa	0	3		Mitochondrial import receptor subunit TOM40 homolog OS=Caenorhabditis elegans GN=C18E9.6 PE=3 SV=1	TOM40_CAEEL	32 kDa	7	6	3
						T-complex protein 1 subunit epsilon OS=Caenorhabditis elegans GN=cct-5 PE=2 SV=1	TCPE_CAEEL	59 kDa	3	6		Mitochondrial inner membrane organizing system protein F54A3.5 OS=Caenorhabditis elegans GN=F54A3.5 PE=3 SV=2	MOS1_CAEEL	11 kDa	17	19	13
						T-complex protein 1 subunit theta OS=Caenorhabditis elegans GN=cct-8 PE=1 SV=3	TCPQ_CAEEL	60 kDa	2	3		Mitochondrial prohibitin complex protein 1 OS=Caenorhabditis elegans GN=phb-1 PE=1 SV=1	PHB1_CAEEL	30 kDa	10	8	5
						T-complex protein 1 subunit zeta OS=Caenorhabditis elegans GN=cct-6 PE=1 SV=1	TCPZ_CAEEL	59 kDa	0	2		Mitochondrial prohibitin complex protein 2 OS=Caenorhabditis elegans GN=phb-2 PE=1 SV=2	PHB2_CAEEL	33 kDa	19	6	5
						Titin homolog OS=Caenorhabditis elegans GN=ttn-1 PE=1 SV=2	TTN1_CAEEL	2057 kDa	6	0		Mitotic chromosome and X-chromosome-associated protein mix-1 OS=Caenorhabditis elegans GN=mix-1 PE=1 SV=2	MIX1_CAEEL	140 kDa	4	3	1
						Transcription factor BTF3 homolog OS=Caenorhabditis elegans GN=icd-1 PE=1 SV=1	BTF3_CAEEL	18 kDa	0	1		mRNA transport homolog 4 OS=Caenorhabditis elegans GN=mtr-4 PE=3 SV=1	MTR4_CAEEL	116 kDa	2	0	2
						Transcription factor egl-13 OS=Caenorhabditis elegans GN=egl-13 PE=1 SV=2	EGL13_CAEEL	52 kDa	1	0		Multidrug resistance protein pgp-1 OS=Caenorhabditis elegans GN=pgp-1 PE=1 SV=2	PGP1_CAEEL	145 kDa	17	1	2
						Transitional endoplasmic reticulum ATPase homolog 1 OS=Caenorhabditis elegans GN=cdc-48.1 PE=1 SV=1	TERA1_CAEEL	90 kDa	2	7		Multidrug resistance protein pgp-3 OS=Caenorhabditis elegans GN=pgp-3 PE=2 SV=2	PGP3_CAEEL	140 kDa	8	0	3
						Transitional endoplasmic reticulum ATPase homolog 2 OS=Caenorhabditis elegans GN=cdc-48.2 PE=1 SV=2	TERA2_CAEEL	90 kDa	2	7		Muscle M-line assembly protein unc-89 OS=Caenorhabditis elegans GN=unc-89 PE=1 SV=3	UNC89_CAEEL	894 kDa	36	20	27
						Translationally-controlled tumor protein homolog OS=Caenorhabditis elegans GN=tct-1 PE=1 SV=1	TCTP_CAEEL	21 kDa	0	1		Myosin regulatory light chain 1 OS=Caenorhabditis elegans GN=mlc-1 PE=4 SV=1	MLR1_CAEEL (+1)	19 kDa	1	7	5
						Transmembrane and TPR repeat-containing protein F38B6.6 OS=Caenorhabditis elegans GN=F38B6.6 PE=3 SV=2	TMTC1_CAEEL	78 kDa	2	0		Myosin, essential light chain OS=Caenorhabditis elegans GN=mlc-3 PE=1 SV=1	MLE_CAEEL	17 kDa	4	2	4
						Transposable element Tc3 transposase OS=Caenorhabditis elegans GN=tc3a PE=1 SV=1	TC3A_CAEEL	38 kDa	1	0		Myosin-2 OS=Caenorhabditis elegans GN=myo-2 PE=1 SV=2	MYO2_CAEEL	223 kDa	5	2	9
						Transthyretin-like protein 15 OS=Caenorhabditis elegans GN=ttr-15 PE=3 SV=1	TTR15_CAEEL	14 kDa	1	1		Myosin-4 OS=Caenorhabditis elegans GN=unc-54 PE=1 SV=2	MYO4_CAEEL	225 kDa	10	48	69
						Triosephosphate isomerase OS=Caenorhabditis elegans GN=tpi-1 PE=1 SV=2	TPIS_CAEEL	27 kDa	1	1		NADH dehydrogenase [ubiquinone] 1 beta subcomplex subunit 7 OS=Caenorhabditis elegans GN=D2030.4 PE=3 SV=1	NDUB7_CAEEL	14 kDa	12	4	11
						Tripeptidyl-peptidase 2 OS=Caenorhabditis elegans GN=tpp-2 PE=2 SV=1	TPP2_CAEEL	151 kDa	0	2		Nascent polypeptide-associated complex subunit alpha OS=Caenorhabditis elegans GN=Y65B4BR.5 PE=1 SV=1	NACA_CAEEL	22 kDa	13	5	6
						Tropomyosin isoforms a/b/d/f OS=Caenorhabditis elegans GN=lev-11 PE=1 SV=1	TPM1_CAEEL (+1)	33 kDa	0	1		Neuferricin homolog OS=Caenorhabditis elegans GN=tag-131 PE=3 SV=1	NEUFC_CAEEL	36 kDa	3	0	1
						Troponin T OS=Caenorhabditis elegans GN=mup-2 PE=2 SV=1	TNNT_CAEEL	47 kDa	0	1		Neuronal calcium sensor 2 OS=Caenorhabditis elegans GN=ncs-2 PE=2 SV=2	NCS2_CAEEL	22 kDa	5	0	3
						Tubulin alpha-2 chain OS=Caenorhabditis elegans GN=tba-2 PE=2 SV=1	TBA2_CAEEL	50 kDa	9	11		Neuropeptide-like protein 28 OS=Caenorhabditis elegans GN=nlp-28 PE=3 SV=1	NLP28_CAEEL (+1)	7 kDa	4	1	2
						Tubulin alpha-3 chain OS=Caenorhabditis elegans GN=mec-12 PE=1 SV=1	TBA3_CAEEL	50 kDa	7	7		NHP2-like protein 1 homolog OS=Caenorhabditis elegans GN=M28.5 PE=3 SV=1	NH2L1_CAEEL	14 kDa	17	1	5
						Tubulin beta-1 chain OS=Caenorhabditis elegans GN=mec-7 PE=2 SV=1	TBB1_CAEEL	49 kDa	18	16		Non-specific lipid-transfer protein-like OS=Caenorhabditis elegans GN=nlt-1 PE=4 SV=1	NLT1_CAEEL	13 kDa	8	6	15
						Tubulin beta-2 chain OS=Caenorhabditis elegans GN=tbb-2 PE=3 SV=1	TBB2_CAEEL	50 kDa	22	23		Nose resistant to fluoxetine protein 5 OS=Caenorhabditis elegans GN=nrf-5 PE=1 SV=2	NRF5_CAEEL	61 kDa	3	0	0
						Tubulin beta-4 chain OS=Caenorhabditis elegans GN=tbb-4 PE=3 SV=1	TBB4_CAEEL	50 kDa	20	19		Nuclear anchorage protein 1 OS=Caenorhabditis elegans GN=anc-1 PE=1 SV=3	ANC1_CAEEL	957 kDa	257	206	312
						Twitchin OS=Caenorhabditis elegans GN=unc-22 PE=1 SV=3	UNC22_CAEEL	789 kDa	2	1		Nuclear pore complex protein 15 OS=Caenorhabditis elegans GN=npp-15 PE=3 SV=4	NU133_CAEEL	128 kDa	3	0	0
						Tyrosine-protein phosphatase Lar-like OS=Caenorhabditis elegans GN=ptp-3 PE=1 SV=1	LAR_CAEEL	247 kDa	0	1		Nuclear pore complex protein Nup98-Nup96 OS=Caenorhabditis elegans GN=npp-10 PE=2 SV=1	NUP98_CAEEL	180 kDa	5	1	0
						Ubiquitin-60S ribosomal protein L40 OS=Caenorhabditis elegans GN=ubq-2 PE=3 SV=2	RL40_CAEEL (+1)	15 kDa	7	12		Nucleoporin ndc-1 OS=Caenorhabditis elegans GN=npp-22 PE=3 SV=1	NDC1_CAEEL	66 kDa	3	0	0
						UDP-glucose 6-dehydrogenase OS=Caenorhabditis elegans GN=sqv-4 PE=1 SV=1	UGDH_CAEEL	53 kDa	1	0		Obg-like ATPase 1 OS=Caenorhabditis elegans GN=tag-210 PE=3 SV=1	OLA1_CAEEL	44 kDa	9	3	7
						UMP-CMP kinase 1 OS=Caenorhabditis elegans GN=C29F7.3 PE=1 SV=1	KCY1_CAEEL	21 kDa	0	1		Odorant response abnormal protein 4 OS=Caenorhabditis elegans GN=odr-4 PE=1 SV=1	ODR4_CAEEL	54 kDa	3	0	0
						Uncharacterized NOP5 family protein K07C5.4 OS=Caenorhabditis elegans GN=K07C5.4 PE=3 SV=1	YZVL_CAEEL	55 kDa	4	1		Omega-3 fatty acid desaturase fat-1 OS=Caenorhabditis elegans GN=fat-1 PE=2 SV=1	FAT1_CAEEL	47 kDa	13	0	0
						Uncharacterized protein AH6.3 OS=Caenorhabditis elegans GN=AH6.3 PE=4 SV=1	YP23_CAEEL	26 kDa	0	1		P granule abnormality protein 1 OS=Caenorhabditis elegans GN=pgl-1 PE=1 SV=1	PGL1_CAEEL	78 kDa	8	0	4
						Uncharacterized protein B0304.2 OS=Caenorhabditis elegans GN=B0304.2 PE=4 SV=1	YT22_CAEEL	24 kDa	1	0		Papilin OS=Caenorhabditis elegans GN=mig-6 PE=1 SV=1	PPN1_CAEEL	238 kDa	78	48	63
						Uncharacterized protein C07A9.10 OS=Caenorhabditis elegans GN=C07A9.10 PE=4 SV=1	YKT0_CAEEL	29 kDa	0	2		Paramyosin OS=Caenorhabditis elegans GN=unc-15 PE=1 SV=1	MYSP_CAEEL	102 kDa	8	0	2
						Uncharacterized protein C30C11.4 OS=Caenorhabditis elegans GN=C30C11.4 PE=3 SV=1	YLA4_CAEEL	87 kDa	0	1		Peptide transporter family 1 OS=Caenorhabditis elegans GN=pept-1 PE=2 SV=2	PEPT1_CAEEL	94 kDa	8	1	0
						Uncharacterized protein C40H1.3 OS=Caenorhabditis elegans GN=C40H1.3 PE=4 SV=1	YLF3_CAEEL	58 kDa	1	0		Peptidyl-prolyl cis-trans isomerase 1 OS=Caenorhabditis elegans GN=cyn-1 PE=2 SV=1	CYP1_CAEEL	21 kDa	8	8	8
						Uncharacterized protein D2007.1 OS=Caenorhabditis elegans GN=D2007.1 PE=4 SV=1	YLM1_CAEEL	12 kDa	0	1		Peptidyl-prolyl cis-trans isomerase 3 OS=Caenorhabditis elegans GN=cyn-3 PE=1 SV=1	CYP3_CAEEL	19 kDa	9	2	7
						Uncharacterized protein F13E6.1 OS=Caenorhabditis elegans GN=F13E6.1 PE=3 SV=2	YZG1_CAEEL	21 kDa	0	1		Peptidyl-prolyl cis-trans isomerase 5 OS=Caenorhabditis elegans GN=cyn-5 PE=1 SV=2	CYP5_CAEEL	22 kDa	13	10	11
						Uncharacterized protein F26A3.7 OS=Caenorhabditis elegans GN=F26A3.7 PE=4 SV=2	YUBO_CAEEL	33 kDa	0	2		Peptidyl-prolyl cis-trans isomerase 7 OS=Caenorhabditis elegans GN=cyn-7 PE=1 SV=2	CYP7_CAEEL	18 kDa	25	14	24
						Uncharacterized protein F54C8.7 OS=Caenorhabditis elegans GN=F54C8.7 PE=3 SV=3	YL87_CAEEL	34 kDa	1	2		Peroxisomal catalase 1 OS=Caenorhabditis elegans GN=ctl-2 PE=2 SV=3	CATA1_CAEEL	57 kDa	18	29	35
						Uncharacterized protein T16H12.3 OS=Caenorhabditis elegans GN=T16H12.3 PE=4 SV=2	YNV3_CAEEL	34 kDa	0	1		Pescadillo homolog OS=Caenorhabditis elegans GN=lpd-7 PE=3 SV=1	PESC_CAEEL	62 kDa	3	0	0
						Uncharacterized protein T27F2.1 OS=Caenorhabditis elegans GN=T27F2.1 PE=1 SV=1	YGH1_CAEEL	60 kDa	2	2		Phenylalanine--tRNA ligase beta subunit OS=Caenorhabditis elegans GN=frs-2 PE=1 SV=2	SYFB_CAEEL	66 kDa	3	2	1
						Uncharacterized protein Y39B6A.33 OS=Caenorhabditis elegans GN=Y39B6A.33 PE=3 SV=1	GSCR2_CAEEL	50 kDa	1	1		Phosphate carrier protein, mitochondrial OS=Caenorhabditis elegans GN=F01G4.6 PE=2 SV=1	MPCP_CAEEL	37 kDa	93	53	89
						Uncharacterized protein ZK1073.1 OS=Caenorhabditis elegans GN=ZK1073.1 PE=3 SV=1	YDJ1_CAEEL	36 kDa	2	0		Phosphatidylethanolamine-binding protein homolog F40A3.3 OS=Caenorhabditis elegans GN=F40A3.3 PE=3 SV=1	PEBPH_CAEEL	24 kDa	2	2	7
						Uncharacterized protein ZK1098.3 OS=Caenorhabditis elegans GN=ZK1098.3 PE=4 SV=2	YO63_CAEEL	92 kDa	0	1		Phospholipid-transporting ATPase tat-1 OS=Caenorhabditis elegans GN=tat-1 PE=3 SV=3	TAT1_CAEEL	128 kDa	1	1	0
						Uncharacterized protein ZK177.8 OS=Caenorhabditis elegans GN=ZK177.8 PE=4 SV=2	YS48_CAEEL	66 kDa	0	3		Polypeptide N-acetylgalactosaminyltransferase 5 OS=Caenorhabditis elegans GN=gly-5 PE=2 SV=2	GALT5_CAEEL	71 kDa	8	2	2
						Uncharacterized protein ZK688.7 OS=Caenorhabditis elegans GN=ZK688.7 PE=4 SV=2	YO27_CAEEL	15 kDa	0	1		Pre-mRNA-processing factor 19 homolog OS=Caenorhabditis elegans GN=prp-19 PE=3 SV=2	PRP19_CAEEL	53 kDa	5	0	2
						UPF0375 protein C08F11.12 OS=Caenorhabditis elegans GN=C08F11.12 PE=3 SV=1	U375B_CAEEL (+1)	13 kDa	0	1		Pre-mRNA-splicing factor 8 homolog OS=Caenorhabditis elegans GN=prp-8 PE=1 SV=1	PRP8_CAEEL	272 kDa	26	5	12
						UPF0376 protein C17B7.2 OS=Caenorhabditis elegans GN=C17B7.2 PE=1 SV=1	U376B_CAEEL	39 kDa	1	1		Probable 26S protease regulatory subunit 10B OS=Caenorhabditis elegans GN=rpt-4 PE=1 SV=2	PRS10_CAEEL	46 kDa	2	3	2
						Vacuolar protein sorting-associated protein 11 homolog OS=Caenorhabditis elegans GN=vps-11 PE=3 SV=2	VPS11_CAEEL	112 kDa	1	0		Probable 26S protease regulatory subunit 4 OS=Caenorhabditis elegans GN=rpt-2 PE=3 SV=1	PRS4_CAEEL	50 kDa	7	2	10
						Vacuolar protein sorting-associated protein 41 homolog OS=Caenorhabditis elegans GN=vps-41 PE=3 SV=4	VPS41_CAEEL	103 kDa	2	0		Probable 26S protease regulatory subunit 6B OS=Caenorhabditis elegans GN=rpt-3 PE=3 SV=1	PRS6B_CAEEL	46 kDa	3	2	7
						Valine--tRNA ligase OS=Caenorhabditis elegans GN=vrs-2 PE=1 SV=1	SYV_CAEEL	119 kDa	2	3		Probable 26S proteasome complex subunit dss-1 OS=Caenorhabditis elegans GN=dss-1 PE=1 SV=2	DSS1_CAEEL	10 kDa	2	0	0
						Very-long-chain 3-oxooacyl-coA reductase let-767 OS=Caenorhabditis elegans GN=let-767 PE=1 SV=2	LE767_CAEEL	34 kDa	2	2		Probable 26S proteasome regulatory subunit rpn-6.1 OS=Caenorhabditis elegans GN=rpn-6.1 PE=2 SV=2	PS11A_CAEEL	49 kDa	5	4	5
						Vitellogenin-1 OS=Caenorhabditis elegans GN=vit-1 PE=1 SV=2	VIT1_CAEEL	188 kDa	41	83		Probable 28S ribosomal protein S10, mitochondrial OS=Caenorhabditis elegans GN=mrps-10 PE=3 SV=1	RT10_CAEEL	18 kDa	2	0	1
						Vitellogenin-2 OS=Caenorhabditis elegans GN=vit-2 PE=1 SV=5	VIT2_CAEEL	188 kDa	56	116		Probable 28S ribosomal protein S23, mitochondrial OS=Caenorhabditis elegans GN=mrps-23 PE=3 SV=1	RT23_CAEEL	15 kDa	0	0	2
						Vitellogenin-3 OS=Caenorhabditis elegans GN=vit-3 PE=1 SV=1	VIT3_CAEEL	187 kDa	71	108		Probable 2-oxoglutarate dehydrogenase E1 component DHKTD1 homolog, mitochondrial OS=Caenorhabditis elegans GN=ZK836.2 PE=3 SV=4	DHTK1_CAEEL	103 kDa	12	4	1
						Vitellogenin-4 OS=Caenorhabditis elegans GN=vit-4 PE=1 SV=3	VIT4_CAEEL	186 kDa	69	109		Probable 39S ribosomal protein L49, mitochondrial OS=Caenorhabditis elegans GN=mrpl-49 PE=3 SV=2	RM49_CAEEL	22 kDa	3	0	0
						Vitellogenin-5 OS=Caenorhabditis elegans GN=vit-5 PE=2 SV=2	VIT5_CAEEL	186 kDa	81	119		Probable 3-hydroxyacyl-CoA dehydrogenase B0272.3 OS=Caenorhabditis elegans GN=B0272.3 PE=1 SV=1	HCDH2_CAEEL	33 kDa	10	4	9
						Vitellogenin-6 OS=Caenorhabditis elegans GN=vit-6 PE=1 SV=5	VIT6_CAEEL	193 kDa	80	126		Probable 3-hydroxyisobutyrate dehydrogenase, mitochondrial OS=Caenorhabditis elegans GN=B0250.5 PE=3 SV=1	3HIDH_CAEEL	31 kDa	10	5	2
						V-type proton ATPase 16 kDa proteolipid subunit 2/3 OS=Caenorhabditis elegans GN=vha-2 PE=2 SV=2	VATL2_CAEEL	16 kDa	2	2		Probable 40S ribosomal protein S9, mitochondrial OS=Caenorhabditis elegans GN=mrps-9 PE=3 SV=2	RT09_CAEEL	44 kDa	3	1	2
						V-type proton ATPase catalytic subunit A OS=Caenorhabditis elegans GN=vha-13 PE=1 SV=3	VATA_CAEEL	66 kDa	8	13		Probable 4-aminobutyrate aminotransferase, mitochondrial OS=Caenorhabditis elegans GN=gta-1 PE=1 SV=1	GABT_CAEEL	53 kDa	36	18	33
						Zygote defective protein 9 OS=Caenorhabditis elegans GN=zyg-9 PE=1 SV=1	ZYG9_CAEEL	156 kDa	0	1		Probable 5-hydroxyisourate hydrolase R09H10.3 OS=Caenorhabditis elegans GN=R09H10.3 PE=1 SV=2	HIUH1_CAEEL	15 kDa	1	1	1
												Probable aconitate hydratase, mitochondrial OS=Caenorhabditis elegans GN=aco-2 PE=1 SV=2	ACON_CAEEL	84 kDa	39	52	60
												Probable actin-related protein 2/3 complex subunit 4 OS=Caenorhabditis elegans GN=arx-6 PE=3 SV=1	ARPC4_CAEEL	20 kDa	3	1	3
												Probable adenylate kinase isoenzyme ZK673.2 OS=Caenorhabditis elegans GN=ZK673.2 PE=3 SV=1	KADY_CAEEL	25 kDa	4	0	0
												Probable ADP-dependent glucokinase OS=Caenorhabditis elegans GN=C50D2.7 PE=1 SV=1	ADPGK_CAEEL	57 kDa	0	1	3
												Probable arginine kinase F46H5.3 OS=Caenorhabditis elegans GN=F46H5.3 PE=1 SV=2	KARG1_CAEEL	44 kDa	60	73	108
												Probable arginine kinase ZC434.8 OS=Caenorhabditis elegans GN=ZC434.8 PE=3 SV=1	KARG2_CAEEL	40 kDa	7	1	4
												Probable arginine--tRNA ligase, cytoplasmic OS=Caenorhabditis elegans GN=rrt-1 PE=3 SV=2	SYRC_CAEEL	81 kDa	18	7	5
												Probable aspartate aminotransferase, cytoplasmic OS=Caenorhabditis elegans GN=got-1.2 PE=3 SV=1	AATC_CAEEL	45 kDa	4	5	8
												Probable ATP synthase subunit g 1, mitochondrial OS=Caenorhabditis elegans GN=asg-1 PE=3 SV=1	ATPL1_CAEEL	15 kDa	16	15	19
												Probable ATP synthase subunit g 2, mitochondrial OS=Caenorhabditis elegans GN=asg-2 PE=3 SV=1	ATPL2_CAEEL	15 kDa	10	20	19
												Probable ATP-citrate synthase OS=Caenorhabditis elegans GN=D1005.1 PE=3 SV=1	ACLY_CAEEL	122 kDa	13	14	23
												Probable ATP-dependent RNA helicase DDX55 homolog OS=Caenorhabditis elegans GN=ZK512.2 PE=3 SV=2	DDX55_CAEEL	66 kDa	4	0	0
												Probable calcium-binding mitochondrial carrier K02F3.2 OS=Caenorhabditis elegans GN=K02F3.2 PE=3 SV=3	CMC1_CAEEL	80 kDa	6	6	5
												Probable citrate synthase, mitochondrial OS=Caenorhabditis elegans GN=cts-1 PE=1 SV=1	CISY_CAEEL	52 kDa	45	44	57
												Probable clathrin heavy chain 1 OS=Caenorhabditis elegans GN=chc-1 PE=3 SV=1	CLH_CAEEL	192 kDa	51	47	34
												Probable coatomer subunit beta' OS=Caenorhabditis elegans GN=F38E11.5 PE=3 SV=3	COPB2_CAEEL	111 kDa	20	7	7
												Probable coatomer subunit delta OS=Caenorhabditis elegans GN=C13B9.3 PE=3 SV=1	COPD_CAEEL	57 kDa	4	6	4
												Probable coatomer subunit gamma OS=Caenorhabditis elegans GN=T14G10.5 PE=3 SV=1	COPG_CAEEL	96 kDa	18	6	7
												Probable coatomer subunit zeta OS=Caenorhabditis elegans GN=F59E10.3 PE=3 SV=1	COPZ_CAEEL	21 kDa	2	2	2
												Probable cubilin OS=Caenorhabditis elegans GN=ZC116.3 PE=1 SV=4	CUBN_CAEEL	453 kDa	1	0	3
												Probable cytochrome c oxidase subunit 6A, mitochondrial OS=Caenorhabditis elegans GN=tag-174 PE=3 SV=1	COX6A_CAEEL	15 kDa	16	2	10
												Probable cytochrome c-type heme lyase OS=Caenorhabditis elegans GN=cchl-1 PE=3 SV=1	CCHL_CAEEL	31 kDa	5	0	1
												Probable cytoplasmic aconitate hydratase OS=Caenorhabditis elegans GN=aco-1 PE=1 SV=1	ACOC_CAEEL	97 kDa	18	3	8
												Probable delta-1-pyrroline-5-carboxylate synthase OS=Caenorhabditis elegans GN=alh-13 PE=3 SV=2	ALH13_CAEEL	87 kDa	6	3	6
												Probable DNA topoisomerase 2 OS=Caenorhabditis elegans GN=K12D12.1 PE=3 SV=2	TOP2_CAEEL	172 kDa	10	2	2
												Probable dolichyl-diphosphooligosaccharide--protein glycosyltransferase 48 kDa subunit OS=Caenorhabditis elegans GN=T09A5.11 PE=3 SV=1	OST48_CAEEL	49 kDa	12	3	7
												Probable dolichyl-diphosphooligosaccharide--protein glycosyltransferase subunit 3 OS=Caenorhabditis elegans GN=ZK686.3 PE=3 SV=2	OST3_CAEEL	39 kDa	3	2	2
												Probable electron transfer flavoprotein subunit alpha, mitochondrial OS=Caenorhabditis elegans GN=F27D4.1 PE=3 SV=2	ETFA_CAEEL	34 kDa	18	16	13
												Probable elongation factor 1-beta/1-delta 1 OS=Caenorhabditis elegans GN=eef-1B.1 PE=1 SV=1	EF1B1_CAEEL	23 kDa	26	12	16
												Probable elongation factor 1-beta/1-delta 2 OS=Caenorhabditis elegans GN=eef-1B.2 PE=1 SV=4	EF1B2_CAEEL	28 kDa	22	14	22
												Probable elongation factor 1-gamma OS=Caenorhabditis elegans GN=eef-1G PE=4 SV=1	EF1G_CAEEL	44 kDa	32	23	30
												Probable enoyl-CoA hydratase, mitochondrial OS=Caenorhabditis elegans GN=ech-6 PE=1 SV=1	ECHM_CAEEL	31 kDa	61	29	31
												Probable fumarate hydratase, mitochondrial OS=Caenorhabditis elegans GN=fum-1 PE=1 SV=1	FUMH_CAEEL	54 kDa	16	8	15
												Probable galaptin lec-8 OS=Caenorhabditis elegans GN=lec-8 PE=2 SV=2	LEC8_CAEEL	20 kDa	14	13	11
												Probable glutamine--tRNA ligase OS=Caenorhabditis elegans GN=ers-1 PE=3 SV=1	SYQ_CAEEL	88 kDa	22	1	5
												Probable glutaryl-CoA dehydrogenase, mitochondrial OS=Caenorhabditis elegans GN=F54D5.7 PE=1 SV=1	GCDH_CAEEL	45 kDa	3	3	3
												Probable glutathione S-transferase 5 OS=Caenorhabditis elegans GN=gst-5 PE=1 SV=1	GST5_CAEEL	23 kDa	2	2	5
												Probable glutathione S-transferase 7 OS=Caenorhabditis elegans GN=gst-7 PE=3 SV=1	GST7_CAEEL	23 kDa	7	2	13
												Probable glutathione S-transferase gst-36 OS=Caenorhabditis elegans GN=gst-36 PE=3 SV=2	GST36_CAEEL	24 kDa	7	2	9
												Probable glycerol-3-phosphate dehydrogenase 2 OS=Caenorhabditis elegans GN=gpdh-2 PE=3 SV=2	GPDH2_CAEEL	43 kDa	3	2	6
												Probable glycerol-3-phosphate dehydrogenase, mitochondrial OS=Caenorhabditis elegans GN=T25G3.4 PE=3 SV=2	GPDM_CAEEL	81 kDa	18	11	19
												Probable glycogen [starch] synthase OS=Caenorhabditis elegans GN=gsy-1 PE=3 SV=1	GYS_CAEEL	76 kDa	5	4	6
												Probable GMP reductase OS=Caenorhabditis elegans GN=F32D1.5 PE=3 SV=1	GMPR_CAEEL	39 kDa	3	2	2
												Probable H/ACA ribonucleoprotein complex subunit 1-like protein OS=Caenorhabditis elegans GN=Y66H1A.4 PE=3 SV=2	GAR1_CAEEL	25 kDa	6	2	2
												Probable histidine ammonia-lyase OS=Caenorhabditis elegans GN=F47B10.2 PE=1 SV=1	HUTH_CAEEL	75 kDa	6	0	0
												Probable hydroxyacid-oxoacid transhydrogenase, mitochondrial OS=Caenorhabditis elegans GN=Y38F1A.6 PE=3 SV=1	HOT_CAEEL	51 kDa	28	10	15
												Probable inorganic pyrophosphatase 1 OS=Caenorhabditis elegans GN=pyp-1 PE=3 SV=4	IPYR_CAEEL	46 kDa	9	8	14
												Probable isocitrate dehydrogenase [NAD] subunit alpha, mitochondrial OS=Caenorhabditis elegans GN=idha-1 PE=1 SV=3	IDH3A_CAEEL	38 kDa	15	11	17
												Probable isocitrate dehydrogenase [NAD] subunit beta, mitochondrial OS=Caenorhabditis elegans GN=idhb-1 PE=3 SV=1	IDH3B_CAEEL	42 kDa	10	9	8
												Probable L-xylulose reductase OS=Caenorhabditis elegans GN=dhs-21 PE=3 SV=2	DCXR_CAEEL	27 kDa	1	2	4
												Probable malate dehydrogenase, mitochondrial OS=Caenorhabditis elegans GN=mdh-2 PE=3 SV=1	MDHM_CAEEL	35 kDa	31	43	39
												Probable maleylacetoacetate isomerase OS=Caenorhabditis elegans GN=gst-42 PE=1 SV=1	MAAI_CAEEL	24 kDa	0	0	2
												Probable manganese-transporting ATPase C10C6.6 OS=Caenorhabditis elegans GN=C10C6.6 PE=3 SV=3	YE56_CAEEL	132 kDa	7	1	0
												Probable mannosyl-oligosaccharide glucosidase OS=Caenorhabditis elegans GN=F13H10.4 PE=1 SV=2	GCS1_CAEEL	93 kDa	3	0	1
												Probable medium-chain specific acyl-CoA dehydrogenase 10, mitochondrial OS=Caenorhabditis elegans GN=acdh-10 PE=2 SV=1	ACADM_CAEEL	45 kDa	7	8	6
												Probable methylcrotonoyl-CoA carboxylase beta chain, mitochondrial OS=Caenorhabditis elegans GN=F02A9.4 PE=3 SV=1	MCCB_CAEEL	67 kDa	12	7	11
												Probable methylenetetrahydrofolate reductase OS=Caenorhabditis elegans GN=C06A8.1 PE=3 SV=2	MTHR_CAEEL	75 kDa	7	0	2
												Probable methylmalonate-semialdehyde dehydrogenase [acylating], mitochondrial OS=Caenorhabditis elegans GN=alh-8 PE=1 SV=1	MMSA_CAEEL	56 kDa	65	43	60
												Probable methylmalonyl-CoA mutase, mitochondrial OS=Caenorhabditis elegans GN=mmcm-1 PE=3 SV=2	MUTA_CAEEL	82 kDa	6	8	8
												Probable mitochondrial import inner membrane translocase subunit Tim17 OS=Caenorhabditis elegans GN=tim-17 PE=3 SV=1	TIM17_CAEEL	19 kDa	2	0	0
												Probable mitochondrial import inner membrane translocase subunit tim-44 OS=Caenorhabditis elegans GN=tim-44 PE=3 SV=1	TIM44_CAEEL	49 kDa	3	0	0
												Probable mitochondrial pyruvate carrier 1 OS=Caenorhabditis elegans GN=F53F10.3 PE=3 SV=2	MPC1_CAEEL	15 kDa	4	1	0
												Probable mitochondrial pyruvate carrier 2 OS=Caenorhabditis elegans GN=R07E5.13 PE=3 SV=2	MPC2_CAEEL	16 kDa	1	0	3
												Probable multifunctional protein ADE2 OS=Caenorhabditis elegans GN=B0286.3 PE=1 SV=1	PUR6_CAEEL	47 kDa	1	5	8
												Probable myosin regulatory light chain OS=Caenorhabditis elegans GN=mlc-4 PE=3 SV=1	MLRH_CAEEL	20 kDa	2	2	2
												Probable N-acetylgalactosaminyltransferase 8 OS=Caenorhabditis elegans GN=gly-8 PE=1 SV=1	GALT8_CAEEL	48 kDa	1	5	7
												Probable NADH dehydrogenase [ubiquinone] 1 alpha subcomplex subunit 12 OS=Caenorhabditis elegans GN=Y94H6A.8 PE=3 SV=2	NDUAC_CAEEL	17 kDa	7	6	6
												Probable NADH dehydrogenase [ubiquinone] 1 alpha subcomplex subunit 5 OS=Caenorhabditis elegans GN=C33A12.1 PE=3 SV=1	NDUA5_CAEEL	17 kDa	7	3	7
												Probable NADH dehydrogenase [ubiquinone] 1 beta subcomplex subunit 2, mitochondrial OS=Caenorhabditis elegans GN=F44G4.2 PE=2 SV=1	NDUB2_CAEEL	18 kDa	3	2	3
												Probable NADH dehydrogenase [ubiquinone] flavoprotein 2, mitochondrial OS=Caenorhabditis elegans GN=F53F4.10 PE=1 SV=1	NDUV2_CAEEL	26 kDa	14	7	8
												Probable NADH dehydrogenase [ubiquinone] iron-sulfur protein 2, mitochondrial OS=Caenorhabditis elegans GN=gas-1 PE=3 SV=2	NDUS2_CAEEL	55 kDa	8	4	6
												Probable NADH dehydrogenase [ubiquinone] iron-sulfur protein 7, mitochondrial OS=Caenorhabditis elegans GN=nduf-7 PE=3 SV=1	NDUS7_CAEEL	22 kDa	5	5	5
												Probable NADH dehydrogenase [ubiquinone] iron-sulfur protein 8, mitochondrial OS=Caenorhabditis elegans GN=T20H4.5 PE=2 SV=1	NDUS8_CAEEL	24 kDa	5	0	2
												Probable nuclear transport factor 2 OS=Caenorhabditis elegans GN=ran-4 PE=3 SV=1	NTF2_CAEEL	15 kDa	4	1	4
												Probable nucleolar GTP-binding protein 1 OS=Caenorhabditis elegans GN=T07A9.9 PE=3 SV=1	NOG1_CAEEL	78 kDa	10	2	0
												Probable ornithine aminotransferase, mitochondrial OS=Caenorhabditis elegans GN=C16A3.10 PE=3 SV=3	OAT_CAEEL	46 kDa	22	13	18
												Probable peptide chain release factor 1, mitochondrial OS=Caenorhabditis elegans GN=W03F8.3 PE=3 SV=1	RF1M_CAEEL	43 kDa	2	0	0
												Probable peroxiredoxin prdx-3 OS=Caenorhabditis elegans GN=prdx-3 PE=1 SV=1	TDX1_CAEEL	25 kDa	5	0	4
												Probable peroxisomal acyl-coenzyme A oxidase OS=Caenorhabditis elegans GN=C48B4.1 PE=3 SV=1	ACOX_CAEEL	75 kDa	6	5	4
												Probable phenylalanine-4-hydroxylase 1 OS=Caenorhabditis elegans GN=pah-1 PE=1 SV=2	PH4H_CAEEL	52 kDa	0	0	2
												Probable phosphoglycerate kinase OS=Caenorhabditis elegans GN=pgk-1 PE=1 SV=1	PGK_CAEEL	44 kDa	16	14	22
												Probable phytanoyl-CoA dioxygenase OS=Caenorhabditis elegans GN=ZK550.6 PE=3 SV=2	PAHX_CAEEL	36 kDa	4	8	12
												Probable prefoldin subunit 4 OS=Caenorhabditis elegans GN=pfd-4 PE=2 SV=1	PFD4_CAEEL	14 kDa	1	0	1
												Probable protein disulfide-isomerase A4 OS=Caenorhabditis elegans GN=C14B9.2 PE=3 SV=2	PDIA4_CAEEL	70 kDa	4	7	8
												Probable protein disulfide-isomerase A6 OS=Caenorhabditis elegans GN=tag-320 PE=3 SV=1	PDIA6_CAEEL	48 kDa	32	10	19
												Probable pyruvate dehydrogenase E1 component subunit alpha, mitochondrial OS=Caenorhabditis elegans GN=T05H10.6 PE=3 SV=1	ODPA_CAEEL	44 kDa	26	10	14
												Probable rho GDP-dissociation inhibitor OS=Caenorhabditis elegans GN=rhi-1 PE=3 SV=1	GDIR_CAEEL	22 kDa	0	1	2
												Probable rRNA-processing protein EBP2 homolog OS=Caenorhabditis elegans GN=C18A3.3 PE=1 SV=2	EBP2_CAEEL	38 kDa	3	4	1
												Probable S-adenosylmethionine synthase 1 OS=Caenorhabditis elegans GN=sams-1 PE=1 SV=1	METK1_CAEEL	44 kDa	14	2	5
												Probable S-adenosylmethionine synthase 4 OS=Caenorhabditis elegans GN=sams-4 PE=1 SV=1	METK4_CAEEL	44 kDa	0	0	3
												Probable serine/threonine-protein phosphatase PP2A regulatory subunit OS=Caenorhabditis elegans GN=paa-1 PE=3 SV=2	2AAA_CAEEL	66 kDa	12	7	10
												Probable serine--tRNA ligase, cytoplasmic OS=Caenorhabditis elegans GN=srs-2 PE=3 SV=1	SYSC_CAEEL	55 kDa	5	2	1
												Probable signal peptidase complex subunit 1 OS=Caenorhabditis elegans GN=C34B2.10 PE=3 SV=1	SPCS1_CAEEL	12 kDa	1	4	2
												Probable signal peptidase complex subunit 2 OS=Caenorhabditis elegans GN=Y37D8A.10 PE=1 SV=1	SPCS2_CAEEL	21 kDa	3	2	4
												Probable signal recognition particle 19 kDa protein OS=Caenorhabditis elegans GN=F37F2.2 PE=3 SV=4	SRP19_CAEEL	16 kDa	2	2	2
												Probable signal recognition particle subunit SRP68 OS=Caenorhabditis elegans GN=F55C5.8 PE=3 SV=2	SRP68_CAEEL	71 kDa	4	2	1
												Probable small nuclear ribonucleoprotein E OS=Caenorhabditis elegans GN=snr-6 PE=3 SV=1	RUXE_CAEEL	11 kDa	2	0	3
												Probable small nuclear ribonucleoprotein G OS=Caenorhabditis elegans GN=snr-7 PE=3 SV=1	RUXG_CAEEL	9 kDa	3	0	4
												Probable small nuclear ribonucleoprotein Sm D2 OS=Caenorhabditis elegans GN=snr-4 PE=1 SV=1	SMD2_CAEEL	13 kDa	3	0	1
												Probable sodium/potassium-transporting ATPase subunit beta-3 OS=Caenorhabditis elegans GN=nkb-3 PE=3 SV=1	AT1B3_CAEEL	36 kDa	13	14	7
												Probable splicing factor, arginine/serine-rich 1 OS=Caenorhabditis elegans GN=rsp-1 PE=3 SV=1	RSP1_CAEEL	35 kDa	4	0	2
												Probable splicing factor, arginine/serine-rich 3 OS=Caenorhabditis elegans GN=rsp-3 PE=1 SV=2	RSP3_CAEEL	29 kDa	5	3	2
												Probable splicing factor, arginine/serine-rich 6 OS=Caenorhabditis elegans GN=rsp-6 PE=3 SV=1	RSP6_CAEEL	20 kDa	2	0	0
												Probable succinyl-CoA ligase [ADP/GDP-forming] subunit alpha, mitochondrial OS=Caenorhabditis elegans GN=C05G5.4 PE=3 SV=1	SUCA_CAEEL	34 kDa	6	16	20
												Probable succinyl-CoA ligase [ADP-forming] subunit beta, mitochondrial OS=Caenorhabditis elegans GN=F47B10.1 PE=3 SV=1	SUCB1_CAEEL	47 kDa	14	9	16
												Probable succinyl-CoA ligase [GDP-forming] subunit beta, mitochondrial OS=Caenorhabditis elegans GN=C50F7.4 PE=3 SV=1	SUCB2_CAEEL	45 kDa	4	1	1
												Probable succinyl-CoA:3-ketoacid coenzyme A transferase, mitochondrial OS=Caenorhabditis elegans GN=C05C10.3 PE=3 SV=1	SCOT_CAEEL	56 kDa	30	5	4
												Probable trans-2-enoyl-CoA reductase 1, mitochondrial OS=Caenorhabditis elegans GN=W09H1.5 PE=3 SV=1	MECR1_CAEEL	38 kDa	3	2	4
												Probable U2 small nuclear ribonucleoprotein A' OS=Caenorhabditis elegans GN=mog-2 PE=1 SV=1	RU2A_CAEEL	29 kDa	1	1	1
												Probable ubiquinone biosynthesis monooxygenase coq-6 OS=Caenorhabditis elegans GN=coq-6 PE=3 SV=2	COQ6_CAEEL	49 kDa	3	0	0
												Probable ubiquitin carboxyl-terminal hydrolase ubh-4 OS=Caenorhabditis elegans GN=ubh-4 PE=3 SV=2	UBH4_CAEEL	37 kDa	2	2	1
												Probable UDP-N-acetylglucosamine pyrophosphorylase OS=Caenorhabditis elegans GN=C36A4.4 PE=3 SV=2	UAP1_CAEEL	53 kDa	2	0	0
												Probable very-long-chain enoyl-CoA reductase art-1 OS=Caenorhabditis elegans GN=art-1 PE=3 SV=1	TECR_CAEEL	35 kDa	36	18	23
												Probable voltage-dependent anion-selective channel OS=Caenorhabditis elegans GN=vdac-1 PE=3 SV=2	VDAC_CAEEL	30 kDa	37	31	26
												Probable V-type proton ATPase 116 kDa subunit a OS=Caenorhabditis elegans GN=unc-32 PE=2 SV=3	VPP1_CAEEL	103 kDa	17	7	11
												Probable V-type proton ATPase subunit B OS=Caenorhabditis elegans GN=vha-12 PE=1 SV=1	VATB_CAEEL	55 kDa	44	37	41
												Probable V-type proton ATPase subunit F OS=Caenorhabditis elegans GN=vha-9 PE=3 SV=1	VATF_CAEEL	13 kDa	3	3	5
												Probable V-type proton ATPase subunit G OS=Caenorhabditis elegans GN=vha-10 PE=3 SV=1	VATG_CAEEL	14 kDa	15	10	13
												Probable V-type proton ATPase subunit H 2 OS=Caenorhabditis elegans GN=vha-15 PE=3 SV=1	VATH2_CAEEL	54 kDa	27	14	17
												Profilin-1 OS=Caenorhabditis elegans GN=pfn-1 PE=2 SV=1	PROF1_CAEEL	14 kDa	14	9	12
												Profilin-2 OS=Caenorhabditis elegans GN=pfn-2 PE=2 SV=3	PROF2_CAEEL	14 kDa	3	3	5
												Profilin-3 OS=Caenorhabditis elegans GN=pfn-3 PE=2 SV=1	PROF3_CAEEL	14 kDa	3	1	4
												Proline dehydrogenase 1, mitochondrial OS=Caenorhabditis elegans GN=B0513.5 PE=3 SV=2	PROD_CAEEL	70 kDa	11	1	2
												Prolyl 4-hydroxylase subunit alpha-1 OS=Caenorhabditis elegans GN=dpy-18 PE=1 SV=2	P4HA1_CAEEL	64 kDa	8	8	9
												Prolyl 4-hydroxylase subunit alpha-2 OS=Caenorhabditis elegans GN=phy-2 PE=1 SV=1	P4HA2_CAEEL	62 kDa	7	1	2
												Prolyl carboxy peptidase like protein 5 OS=Caenorhabditis elegans GN=pcp-5 PE=1 SV=1	PCP5_CAEEL	57 kDa	0	0	3
												Propionyl-CoA carboxylase alpha chain, mitochondrial OS=Caenorhabditis elegans GN=pcca-1 PE=1 SV=1	PCCA_CAEEL	80 kDa	28	28	27
												Proteasome subunit alpha type-1 OS=Caenorhabditis elegans GN=pas-6 PE=1 SV=1	PSA1_CAEEL	28 kDa	7	5	6
												Proteasome subunit alpha type-2 OS=Caenorhabditis elegans GN=pas-2 PE=1 SV=1	PSA2_CAEEL	25 kDa	1	2	3
												Proteasome subunit alpha type-3 OS=Caenorhabditis elegans GN=pas-7 PE=1 SV=3	PSA3_CAEEL	28 kDa	4	3	6
												Proteasome subunit alpha type-4 OS=Caenorhabditis elegans GN=pas-3 PE=3 SV=2	PSA4_CAEEL	28 kDa	2	2	2
												Proteasome subunit alpha type-5 OS=Caenorhabditis elegans GN=pas-5 PE=1 SV=1	PSA5_CAEEL	27 kDa	7	8	7
												Proteasome subunit alpha type-6 OS=Caenorhabditis elegans GN=pas-1 PE=1 SV=1	PSA6_CAEEL	27 kDa	4	6	6
												Proteasome subunit alpha type-7 OS=Caenorhabditis elegans GN=pas-4 PE=1 SV=1	PSA7_CAEEL	28 kDa	5	4	6
												Proteasome subunit beta type-1 OS=Caenorhabditis elegans GN=pbs-6 PE=1 SV=2	PSB1_CAEEL	29 kDa	3	3	2
												Proteasome subunit beta type-2 OS=Caenorhabditis elegans GN=pbs-4 PE=3 SV=2	PSB2_CAEEL	23 kDa	5	2	3
												Proteasome subunit beta type-3 OS=Caenorhabditis elegans GN=pbs-3 PE=1 SV=1	PSB3_CAEEL	23 kDa	2	3	5
												Protein dif-1 OS=Caenorhabditis elegans GN=dif-1 PE=2 SV=1	DIF1_CAEEL	33 kDa	6	7	6
												Protein disulfide-isomerase 1 OS=Caenorhabditis elegans GN=pdi-1 PE=3 SV=1	PDI1_CAEEL	53 kDa	27	25	21
												Protein disulfide-isomerase 2 OS=Caenorhabditis elegans GN=pdi-2 PE=1 SV=1	PDI2_CAEEL	55 kDa	86	73	75
												Protein F37C4.5 OS=Caenorhabditis elegans GN=F37C4.5 PE=1 SV=3	F37C4_CAEEL	61 kDa	24	22	48
												Protein jagunal homolog OS=Caenorhabditis elegans GN=K05C4.2 PE=3 SV=1	JAGN_CAEEL	22 kDa	5	1	1
												Protein mago nashi homolog OS=Caenorhabditis elegans GN=mag-1 PE=1 SV=2	MGN_CAEEL	18 kDa	3	1	0
												Protein patched homolog 1 OS=Caenorhabditis elegans GN=ptc-1 PE=1 SV=2	PTC1_CAEEL	156 kDa	3	2	2
												Protein SEC13 homolog OS=Caenorhabditis elegans GN=npp-20 PE=3 SV=1	SEC13_CAEEL	35 kDa	3	0	1
												Protein SUP-1 OS=Caenorhabditis elegans GN=sup-1 PE=1 SV=1	SUP1_CAEEL	11 kDa	2	5	5
												Protein transport protein Sec61 subunit gamma OS=Caenorhabditis elegans GN=emo-1 PE=2 SV=1	SC61G_CAEEL	8 kDa	11	0	2
												Protein unc-87 OS=Caenorhabditis elegans GN=unc-87 PE=1 SV=3	UNC87_CAEEL	63 kDa	0	4	5
												Pumilio domain-containing protein 12 OS=Caenorhabditis elegans GN=puf-12 PE=4 SV=1	PUF12_CAEEL	87 kDa	12	1	0
												Putative 1-acyl-sn-glycerol-3-phosphate acyltransferase acl-1 OS=Caenorhabditis elegans GN=acl-1 PE=3 SV=2	PLC1_CAEEL	30 kDa	4	0	0
												Putative 1-acyl-sn-glycerol-3-phosphate acyltransferase acl-2 OS=Caenorhabditis elegans GN=acl-2 PE=3 SV=1	PLC2_CAEEL	33 kDa	8	0	2
												Putative 28S ribosomal protein S5, mitochondrial OS=Caenorhabditis elegans GN=mrps-5 PE=3 SV=3	RT05_CAEEL	50 kDa	2	0	1
												Putative 40S ribosomal protein S4-like OS=Caenorhabditis elegans GN=C48B6.2 PE=3 SV=1	YS4L_CAEEL	21 kDa	6	0	1
												Putative 6-phosphogluconolactonase OS=Caenorhabditis elegans GN=Y57G11C.3 PE=3 SV=2	6PGL_CAEEL	30 kDa	2	0	1
												Putative acetylcholine regulator unc-18 OS=Caenorhabditis elegans GN=unc-18 PE=2 SV=3	UNC18_CAEEL	77 kDa	1	2	4
												Putative acid phosphatase 1 OS=Caenorhabditis elegans GN=apc-1 PE=1 SV=2	ACP1_CAEEL	48 kDa	0	0	3
												Putative aldehyde dehydrogenase family 7 member A1 homolog OS=Caenorhabditis elegans GN=alh-9 PE=3 SV=2	AL7A1_CAEEL	57 kDa	25	19	25
												Putative amino acid permease F59B2.2 OS=Caenorhabditis elegans GN=F59B2.2 PE=3 SV=2	YMJ2_CAEEL	51 kDa	2	0	0
												Putative aminopeptidase W07G4.4 OS=Caenorhabditis elegans GN=lap-2 PE=1 SV=1	YH24_CAEEL	56 kDa	8	1	5
												Putative aspartyl aminopeptidase OS=Caenorhabditis elegans GN=F01F1.9 PE=1 SV=1	DNPEP_CAEEL	51 kDa	2	0	1
												Putative ATP synthase subunit epsilon, mitochondrial OS=Caenorhabditis elegans GN=R05D3.6 PE=3 SV=1	ATP5E_CAEEL	6 kDa	6	7	6
												Putative ATP synthase subunit f, mitochondrial OS=Caenorhabditis elegans GN=R53.4 PE=3 SV=1	ATPK_CAEEL	19 kDa	17	7	15
												Putative carbonic anhydrase 3 OS=Caenorhabditis elegans GN=cah-3 PE=3 SV=1	CAH3_CAEEL	28 kDa	3	0	0
												Putative deoxyribose-phosphate aldolase OS=Caenorhabditis elegans GN=F09E5.3 PE=3 SV=1	DEOC_CAEEL	33 kDa	3	1	3
												Putative fatty acid elongation protein 3 OS=Caenorhabditis elegans GN=elo-3 PE=1 SV=2	ELO3_CAEEL	38 kDa	2	0	0
												Putative H/ACA ribonucleoprotein complex subunit 2-like protein OS=Caenorhabditis elegans GN=Y48A6B.3 PE=3 SV=1	NHP2_CAEEL	18 kDa	3	0	0
												Putative H/ACA ribonucleoprotein complex subunit 3 OS=Caenorhabditis elegans GN=nola-3 PE=3 SV=2	NOP10_CAEEL	8 kDa	20	7	7
												Putative H/ACA ribonucleoprotein complex subunit 4 OS=Caenorhabditis elegans GN=K01G5.5 PE=3 SV=1	DKC1_CAEEL	50 kDa	18	1	3
												Putative metalloproteinase inhibitor tag-225 OS=Caenorhabditis elegans GN=tag-225 PE=1 SV=1	TIMPL_CAEEL	17 kDa	1	0	3
												Putative neurobeachin homolog OS=Caenorhabditis elegans GN=sel-2 PE=2 SV=3	NBEA_CAEEL	281 kDa	0	1	4
												Putative NipSnap protein K02D10.1 OS=Caenorhabditis elegans GN=K02D10.1 PE=2 SV=4	YMQ1_CAEEL	59 kDa	2	3	1
												Putative peroxisome assembly protein 12 OS=Caenorhabditis elegans GN=prx-12 PE=3 SV=1	PEX12_CAEEL	41 kDa	0	2	0
												Putative phospholipase B-like 1 OS=Caenorhabditis elegans GN=Y37D8A.2 PE=1 SV=1	PLBL1_CAEEL	65 kDa	6	10	11
												Putative phospholipase B-like 2 OS=Caenorhabditis elegans GN=F09B12.3 PE=1 SV=2	PLBL2_CAEEL	67 kDa	5	8	17
												Putative phospholipase B-like 3 OS=Caenorhabditis elegans GN=Y54F10AM.8 PE=1 SV=1	PLBL3_CAEEL	67 kDa	13	11	15
												Putative pre-mRNA-splicing factor ATP-dependent RNA helicase F56D2.6 OS=Caenorhabditis elegans GN=F56D2.6 PE=3 SV=1	DHX15_CAEEL	84 kDa	2	0	0
												Putative pterin-4-alpha-carbinolamine dehydratase OS=Caenorhabditis elegans GN=pcbd-1 PE=3 SV=3	PHS_CAEEL	16 kDa	1	0	3
												Putative selT-like protein C35C5.3 OS=Caenorhabditis elegans GN=C35C5.3 PE=3 SV=2	SELT1_CAEEL	28 kDa	2	2	5
												Putative serine protease F56F10.1 OS=Caenorhabditis elegans GN=F56F10.1 PE=1 SV=2	YM9I_CAEEL	61 kDa	9	4	2
												Putative serine protease K12H4.7 OS=Caenorhabditis elegans GN=K12H4.7 PE=3 SV=2	YM67_CAEEL	57 kDa	12	0	0
												Putative serine protease pcp-1 OS=Caenorhabditis elegans GN=pcp-1 PE=1 SV=2	PCP1_CAEEL	63 kDa	4	1	1
												Putative steroid dehydrogenase 1 OS=Caenorhabditis elegans GN=stdh-1 PE=3 SV=1	STDH1_CAEEL	35 kDa	3	7	11
												Putative syntaxin-4 OS=Caenorhabditis elegans GN=syx-4 PE=1 SV=1	STX4_CAEEL	32 kDa	2	0	0
												Putative tricarboxylate transport protein, mitochondrial OS=Caenorhabditis elegans GN=K11H3.3 PE=3 SV=1	TXTP_CAEEL	34 kDa	9	7	6
												Putative U5 small nuclear ribonucleoprotein 200 kDa helicase OS=Caenorhabditis elegans GN=Y46G5A.4 PE=3 SV=1	U520_CAEEL	244 kDa	18	2	8
												Putative UDP-glucuronosyltransferase ugt-46 OS=Caenorhabditis elegans GN=ugt-46 PE=1 SV=1	UGT46_CAEEL	60 kDa	10	4	1
												Putative UDP-glucuronosyltransferase ugt-47 OS=Caenorhabditis elegans GN=ugt-47 PE=1 SV=2	UGT47_CAEEL	61 kDa	3	0	0
												Putative UDP-glucuronosyltransferase ugt-48 OS=Caenorhabditis elegans GN=ugt-48 PE=1 SV=3	UGT48_CAEEL	60 kDa	4	1	0
												Putative UDP-glucuronosyltransferase ugt-58 OS=Caenorhabditis elegans GN=ugt-58 PE=3 SV=2	UGT58_CAEEL	61 kDa	2	0	1
												Pyruvate carboxylase 1 OS=Caenorhabditis elegans GN=pyc-1 PE=1 SV=1	PYC1_CAEEL	129 kDa	46	39	57
												Pyruvate dehydrogenase E1 component subunit beta, mitochondrial OS=Caenorhabditis elegans GN=pdhb-1 PE=1 SV=2	ODPB_CAEEL	38 kDa	14	7	5
												Ras protein let-60 OS=Caenorhabditis elegans GN=let-60 PE=1 SV=1	LET60_CAEEL	21 kDa	1	1	3
												Ras-like GTP-binding protein rhoA OS=Caenorhabditis elegans GN=rho-1 PE=1 SV=1	RHO1_CAEEL	22 kDa	7	7	12
												Ras-related protein ced-10 OS=Caenorhabditis elegans GN=ced-10 PE=1 SV=2	RAC1_CAEEL	21 kDa	2	0	0
												Ras-related protein Rab-18 OS=Caenorhabditis elegans GN=rab-18 PE=3 SV=1	RAB18_CAEEL	23 kDa	5	1	1
												Ras-related protein Rab-3 OS=Caenorhabditis elegans GN=rab-3 PE=2 SV=1	RAB3_CAEEL	25 kDa	3	5	3
												Ras-related protein Rab-6.1 OS=Caenorhabditis elegans GN=rab-6.1 PE=3 SV=1	RAB6A_CAEEL	23 kDa	5	0	7
												Ras-related protein Rab-6.2 OS=Caenorhabditis elegans GN=rab-6.2 PE=3 SV=1	RAB6B_CAEEL	23 kDa	5	4	4
												Regulator of chromosome condensation OS=Caenorhabditis elegans GN=ran-3 PE=4 SV=1	RCC1_CAEEL	61 kDa	4	0	1
												Regulator of microtubule dynamics protein 1 OS=Caenorhabditis elegans GN=rmd-1 PE=1 SV=2	RMD1_CAEEL	26 kDa	2	0	0
												Regulator of nonsense transcripts 1 OS=Caenorhabditis elegans GN=smg-2 PE=1 SV=1	RENT1_CAEEL	120 kDa	3	3	4
												Ribonucleoside-diphosphate reductase large subunit OS=Caenorhabditis elegans GN=rnr-1 PE=3 SV=1	RIR1_CAEEL	89 kDa	5	0	0
												Ribosomal RNA small subunit methyltransferase nep-1 OS=Caenorhabditis elegans GN=Y39A1A.14 PE=3 SV=1	NEP1_CAEEL	26 kDa	3	0	0
												Ribosome biogenesis protein BOP1 homolog OS=Caenorhabditis elegans GN=Y48B6A.1 PE=3 SV=1	BOP1_CAEEL	77 kDa	5	0	0
												Ribosome biogenesis protein BRX1 homolog OS=Caenorhabditis elegans GN=K12H4.3 PE=3 SV=1	BRX1_CAEEL	40 kDa	2	0	1
												Ribosome biogenesis regulatory protein homolog OS=Caenorhabditis elegans GN=rrbs-1 PE=3 SV=1	RRS1_CAEEL	38 kDa	2	0	1
												rRNA 2'-O-methyltransferase fibrillarin OS=Caenorhabditis elegans GN=fib-1 PE=3 SV=1	FBRL_CAEEL	36 kDa	35	6	13
												RutC family protein C23G10.2 OS=Caenorhabditis elegans GN=C23G10.2 PE=3 SV=3	YSD2_CAEEL	18 kDa	7	2	4
												Serine hydroxymethyltransferase OS=Caenorhabditis elegans GN=mel-32 PE=1 SV=2	GLYC_CAEEL	56 kDa	28	15	30
												Serine palmitoyltransferase 1 OS=Caenorhabditis elegans GN=sptl-1 PE=3 SV=1	SPTC1_CAEEL	52 kDa	12	6	8
												Serine palmitoyltransferase 2 OS=Caenorhabditis elegans GN=sptl-2 PE=3 SV=1	SPTC2_CAEEL	63 kDa	4	0	0
												Serine palmitoyltransferase 3 OS=Caenorhabditis elegans GN=sptl-3 PE=3 SV=2	SPTC3_CAEEL	56 kDa	8	1	1
												Serine/threonine-protein kinase plk-2 OS=Caenorhabditis elegans GN=plk-2 PE=2 SV=1	PLK2_CAEEL	72 kDa	3	0	0
												Serine/threonine-protein phosphatase Pgam5, mitochondrial OS=Caenorhabditis elegans GN=pgam-5 PE=3 SV=2	PGAM5_CAEEL	32 kDa	7	6	7
												Serine/threonine-protein phosphatase PP1-alpha OS=Caenorhabditis elegans GN=gsp-1 PE=3 SV=2	GLC7A_CAEEL	37 kDa	6	0	0
												Serine/threonine-protein phosphatase PP1-beta OS=Caenorhabditis elegans GN=gsp-2 PE=2 SV=1	GLC7B_CAEEL	38 kDa	8	1	3
												Sideroflexin-5 OS=Caenorhabditis elegans GN=sfxn-5 PE=3 SV=1	SFXN5_CAEEL	37 kDa	2	0	0
												Signal recognition particle 14 kDa protein OS=Caenorhabditis elegans GN=F25G6.8 PE=3 SV=1	SRP14_CAEEL	13 kDa	1	2	3
												Signal recognition particle 9 kDa protein OS=Caenorhabditis elegans GN=ZK512.4 PE=3 SV=1	SRP09_CAEEL	9 kDa	3	0	0
												Signal recognition particle subunit SRP72 OS=Caenorhabditis elegans GN=F08D12.1 PE=3 SV=2	SRP72_CAEEL	71 kDa	8	7	5
												Single-stranded DNA-binding protein, mitochondrial OS=Caenorhabditis elegans GN=mtss-1 PE=2 SV=2	MTSS1_CAEEL	19 kDa	2	2	3
												Small ubiquitin-related modifier OS=Caenorhabditis elegans GN=smo-1 PE=1 SV=1	SUMO_CAEEL	10 kDa	4	1	2
												Sodium/potassium-transporting ATPase subunit beta-1 OS=Caenorhabditis elegans GN=nkb-1 PE=1 SV=1	AT1B1_CAEEL	37 kDa	13	9	7
												Sphingosine-1-phosphate lyase OS=Caenorhabditis elegans GN=spl-1 PE=1 SV=1	SGPL_CAEEL	61 kDa	15	6	5
												Spindle-defective protein 5 OS=Caenorhabditis elegans GN=spd-5 PE=1 SV=2	SPD5_CAEEL	135 kDa	1	4	0
												Spliceosome RNA helicase DDX39B homolog OS=Caenorhabditis elegans GN=hel-1 PE=2 SV=1	DX39B_CAEEL	48 kDa	10	3	0
												Stress-induced protein 1 OS=Caenorhabditis elegans GN=sip-1 PE=1 SV=1	SIP1_CAEEL	18 kDa	23	19	32
												Stress-induced-phosphoprotein 1 OS=Caenorhabditis elegans GN=sti-1 PE=1 SV=1	STIP1_CAEEL	37 kDa	10	3	5
												Stromal interaction molecule 1 OS=Caenorhabditis elegans GN=stim-1 PE=1 SV=1	STIM1_CAEEL	60 kDa	1	0	5
												Structural maintenance of chromosomes protein 4 OS=Caenorhabditis elegans GN=smc-4 PE=1 SV=1	SMC4_CAEEL	177 kDa	9	1	1
												Succinate dehydrogenase [ubiquinone] flavoprotein subunit, mitochondrial OS=Caenorhabditis elegans GN=sdha-1 PE=1 SV=3	SDHA_CAEEL	70 kDa	40	34	34
												Succinate dehydrogenase [ubiquinone] iron-sulfur subunit, mitochondrial OS=Caenorhabditis elegans GN=sdhb-1 PE=2 SV=1	SDHB_CAEEL	33 kDa	19	14	9
												Succinate dehydrogenase cytochrome b560 subunit, mitochondrial OS=Caenorhabditis elegans GN=mev-1 PE=2 SV=1	C560_CAEEL	20 kDa	3	3	3
												Superoxide dismutase [Cu-Zn] OS=Caenorhabditis elegans GN=sod-1 PE=1 SV=2	SODC_CAEEL	19 kDa	4	4	15
												Superoxide dismutase [Mn] 1, mitochondrial OS=Caenorhabditis elegans GN=sod-2 PE=1 SV=1	SODM1_CAEEL	25 kDa	2	5	8
												Superoxide dismutase [Mn] 2, mitochondrial OS=Caenorhabditis elegans GN=sod-3 PE=1 SV=2	SODM2_CAEEL	25 kDa	1	9	11
												Suppressor/enhancer of lin-12 protein 9 OS=Caenorhabditis elegans GN=sel-9 PE=1 SV=1	TMED2_CAEEL	23 kDa	2	2	2
												Surfeit locus protein 4 homolog OS=Caenorhabditis elegans GN=sft-4 PE=2 SV=1	SURF4_CAEEL	32 kDa	15	4	9
												Synaptobrevin-1 OS=Caenorhabditis elegans GN=snb-1 PE=1 SV=1	SYB1_CAEEL	12 kDa	10	11	10
												Systemic RNA interference defective protein 5 OS=Caenorhabditis elegans GN=sid-5 PE=1 SV=1	SID5_CAEEL	8 kDa	0	1	1
												T-complex protein 1 subunit alpha OS=Caenorhabditis elegans GN=cct-1 PE=3 SV=2	TCPA_CAEEL	59 kDa	15	8	10
												T-complex protein 1 subunit beta OS=Caenorhabditis elegans GN=cct-2 PE=1 SV=2	TCPB_CAEEL	57 kDa	11	4	5
												T-complex protein 1 subunit delta OS=Caenorhabditis elegans GN=cct-4 PE=2 SV=1	TCPD_CAEEL	58 kDa	9	4	5
												T-complex protein 1 subunit epsilon OS=Caenorhabditis elegans GN=cct-5 PE=1 SV=1	TCPE_CAEEL	59 kDa	20	1	6
												T-complex protein 1 subunit theta OS=Caenorhabditis elegans GN=cct-8 PE=1 SV=3	TCPQ_CAEEL	60 kDa	16	7	5
												T-complex protein 1 subunit zeta OS=Caenorhabditis elegans GN=cct-6 PE=1 SV=1	TCPZ_CAEEL	59 kDa	11	9	7
												Thioredoxin domain-containing protein C06A6.5 OS=Caenorhabditis elegans GN=C06A6.5 PE=1 SV=2	TXNDL_CAEEL	47 kDa	0	2	5
												Threonine--tRNA ligase, cytoplasmic OS=Caenorhabditis elegans GN=trs-1 PE=3 SV=1	SYTC_CAEEL	84 kDa	12	5	6
												Threonylcarbamoyladenosine tRNA methylthiotransferase OS=Caenorhabditis elegans GN=Y92H12BL.1 PE=3 SV=2	CDKAL_CAEEL	49 kDa	3	0	0
												TPPP family protein C32E8.3 OS=Caenorhabditis elegans GN=C32E8.3 PE=1 SV=1	YBYK_CAEEL	19 kDa	4	7	9
												TPR repeat-containing protein ZK370.8 OS=Caenorhabditis elegans GN=ZK370.8 PE=4 SV=3	YOL8_CAEEL	65 kDa	9	0	0
												Transcription elongation factor SPT5 OS=Caenorhabditis elegans GN=spt-5 PE=3 SV=3	SPT5H_CAEEL	133 kDa	2	0	1
												Transcription factor BTF3 homolog OS=Caenorhabditis elegans GN=icd-1 PE=1 SV=1	BTF3_CAEEL	18 kDa	16	7	9
												Transitional endoplasmic reticulum ATPase homolog 1 OS=Caenorhabditis elegans GN=cdc-48.1 PE=1 SV=1	TERA1_CAEEL	90 kDa	28	19	21
												Transitional endoplasmic reticulum ATPase homolog 2 OS=Caenorhabditis elegans GN=cdc-48.2 PE=1 SV=2	TERA2_CAEEL	90 kDa	23	17	15
												Translationally-controlled tumor protein homolog OS=Caenorhabditis elegans GN=tct-1 PE=1 SV=1	TCTP_CAEEL	21 kDa	15	1	2
												Translocon-associated protein subunit beta OS=Caenorhabditis elegans GN=trap-2 PE=1 SV=1	SSRB_CAEEL	22 kDa	9	3	4
												Transmembrane GTPase fzo-1 OS=Caenorhabditis elegans GN=fzo-1 PE=3 SV=1	FZO1_CAEEL	87 kDa	2	0	1
												Transthyretin-like protein 15 OS=Caenorhabditis elegans GN=ttr-15 PE=3 SV=1	TTR15_CAEEL	14 kDa	7	11	13
												Transthyretin-like protein 16 OS=Caenorhabditis elegans GN=ttr-16 PE=1 SV=2	TTR16_CAEEL	15 kDa	0	3	3
												Transthyretin-like protein 2 OS=Caenorhabditis elegans GN=ttr-2 PE=1 SV=1	TTR2_CAEEL	16 kDa	2	8	13
												Transthyretin-like protein 5 OS=Caenorhabditis elegans GN=ttr-5 PE=3 SV=1	TTR5_CAEEL	15 kDa	0	0	3
												Triosephosphate isomerase OS=Caenorhabditis elegans GN=tpi-1 PE=1 SV=2	TPIS_CAEEL	27 kDa	1	6	6
												Tripeptidyl-peptidase 2 OS=Caenorhabditis elegans GN=tpp-2 PE=2 SV=1	TPP2_CAEEL	151 kDa	7	10	10
												Tropomyosin isoforms a/b/d/f OS=Caenorhabditis elegans GN=lev-11 PE=1 SV=1	TPM1_CAEEL	33 kDa	6	5	3
												Troponin I 2 OS=Caenorhabditis elegans GN=unc-27 PE=2 SV=2	TNNI2_CAEEL	28 kDa	0	2	2
												Troponin T OS=Caenorhabditis elegans GN=mup-2 PE=2 SV=1	TNNT_CAEEL	47 kDa	4	7	2
												Tubulin alpha-2 chain OS=Caenorhabditis elegans GN=tba-2 PE=2 SV=1	TBA2_CAEEL	50 kDa	40	35	39
												Tubulin beta-2 chain OS=Caenorhabditis elegans GN=tbb-2 PE=3 SV=1	TBB2_CAEEL	50 kDa	62	53	56
												Twitchin OS=Caenorhabditis elegans GN=unc-22 PE=1 SV=3	UNC22_CAEEL	789 kDa	22	24	32
												Tyramine beta-hydroxylase OS=Caenorhabditis elegans GN=tbh-1 PE=1 SV=2	TBH1_CAEEL	67 kDa	5	0	0
												Ubiquinone biosynthesis protein coq-8 OS=Caenorhabditis elegans GN=coq-8 PE=3 SV=2	COQ8_CAEEL	84 kDa	2	1	0
												Ubiquitin carboxyl-terminal hydrolase 7 OS=Caenorhabditis elegans GN=usp-7 PE=3 SV=1	UBP7_CAEEL	132 kDa	2	5	2
												Ubiquitin-60S ribosomal protein L40 OS=Caenorhabditis elegans GN=ubq-2 PE=3 SV=2	RL40_CAEEL	15 kDa	78	37	46
												Ubiquitin-conjugating enzyme E2 2 OS=Caenorhabditis elegans GN=let-70 PE=1 SV=1	UBC2_CAEEL	17 kDa	4	3	8
												Ubiquitin-fold modifier 1 OS=Caenorhabditis elegans GN=tag-277 PE=1 SV=1	UFM1_CAEEL	10 kDa	1	0	2
												Ubiquitin-like modifier-activating enzyme 5 OS=Caenorhabditis elegans GN=uba-5 PE=1 SV=1	UBA5_CAEEL	47 kDa	4	1	1
												Ubiquitin-like protein 1-40S ribosomal protein S27a OS=Caenorhabditis elegans GN=ubl-1 PE=1 SV=2	RS27A_CAEEL	18 kDa	17	9	11
												UDP-glucose 6-dehydrogenase OS=Caenorhabditis elegans GN=sqv-4 PE=1 SV=1	UGDH_CAEEL	53 kDa	2	0	0
												UMP-CMP kinase 1 OS=Caenorhabditis elegans GN=C29F7.3 PE=1 SV=1	KCY1_CAEEL	21 kDa	2	0	0
												Uncharacterized helicase C28H8.3 OS=Caenorhabditis elegans GN=C28H8.3 PE=3 SV=2	YP93_CAEEL	194 kDa	10	3	3
												Uncharacterized integrin beta-like protein C05D9.3 OS=Caenorhabditis elegans GN=C05D9.3 PE=1 SV=3	ITBL_CAEEL	46 kDa	4	4	3
												Uncharacterized NOP5 family protein K07C5.4 OS=Caenorhabditis elegans GN=K07C5.4 PE=3 SV=1	YZVL_CAEEL	55 kDa	46	4	8
												Uncharacterized oxidoreductase F53C11.3 OS=Caenorhabditis elegans GN=F53C11.3 PE=3 SV=1	YXEK_CAEEL	33 kDa	9	7	8
												Uncharacterized protein B0303.3 OS=Caenorhabditis elegans GN=B0303.3 PE=3 SV=1	YKA3_CAEEL	48 kDa	7	7	9
												Uncharacterized protein B0495.7 OS=Caenorhabditis elegans GN=B0495.7 PE=1 SV=2	YP67_CAEEL	102 kDa	19	20	7
												Uncharacterized protein C08C3.4 OS=Caenorhabditis elegans GN=C08C3.4 PE=4 SV=2	YKV4_CAEEL	31 kDa	5	0	0
												Uncharacterized protein C16C10.3 OS=Caenorhabditis elegans GN=C16C10.3 PE=4 SV=1	YQ53_CAEEL	117 kDa	4	0	2
												Uncharacterized protein C30C11.4 OS=Caenorhabditis elegans GN=C30C11.4 PE=1 SV=1	YLA4_CAEEL	87 kDa	10	4	6
												Uncharacterized protein C41C4.1 OS=Caenorhabditis elegans GN=C41C4.1 PE=4 SV=1	YQG1_CAEEL	39 kDa	3	0	0
												Uncharacterized protein C44B7.5 OS=Caenorhabditis elegans GN=C44B7.5 PE=1 SV=1	YC4B5_CAEEL	26 kDa	4	0	0
												Uncharacterized protein F02A9.4b OS=Caenorhabditis elegans GN=F02A9.4 PE=4 SV=3	YLPD_CAEEL	44 kDa	8	1	3
												Uncharacterized protein F08B12.4 OS=Caenorhabditis elegans GN=F08B12.4 PE=4 SV=2	YZ10_CAEEL	10 kDa	5	6	13
												Uncharacterized protein F09G8.7 OS=Caenorhabditis elegans GN=F09G8.7 PE=4 SV=1	YLS7_CAEEL	12 kDa	2	3	1
												Uncharacterized protein F13E6.1 OS=Caenorhabditis elegans GN=F13E6.1 PE=3 SV=2	YZG1_CAEEL	21 kDa	4	5	9
												Uncharacterized protein F15G9.1 OS=Caenorhabditis elegans GN=F15G9.1 PE=4 SV=1	YSI1_CAEEL	31 kDa	2	0	0
												Uncharacterized protein F32A5.4 OS=Caenorhabditis elegans GN=F32A5.4 PE=1 SV=1	YPP4_CAEEL	26 kDa	0	3	3
												Uncharacterized protein K12H4.5 OS=Caenorhabditis elegans GN=K12H4.5 PE=4 SV=1	YM65_CAEEL	12 kDa	5	4	4
												Uncharacterized protein R05D3.9 OS=Caenorhabditis elegans GN=R05D3.9/R05D3.10 PE=4 SV=3	YNC9_CAEEL	73 kDa	4	0	0
												Uncharacterized protein Y92H12BR.3 OS=Caenorhabditis elegans GN=Y92H12BR.3 PE=1 SV=2	Y92H3_CAEEL	71 kDa	10	2	1
												Uncharacterized protein ZK1073.1 OS=Caenorhabditis elegans GN=ZK1073.1 PE=3 SV=1	YDJ1_CAEEL	36 kDa	4	7	9
												Uncharacterized protein ZK1236.5 OS=Caenorhabditis elegans GN=ZK1236.5 PE=4 SV=2	YO85_CAEEL	17 kDa	3	0	1
												Uncharacterized protein ZK632.9 OS=Caenorhabditis elegans GN=ZK632.9 PE=4 SV=3	YOT9_CAEEL	7 kDa	2	1	3
												Uncharacterized protein ZK637.2 OS=Caenorhabditis elegans GN=ZK637.2 PE=3 SV=2	YOU2_CAEEL	16 kDa	1	3	6
												Uncharacterized serine carboxypeptidase F13S12.6 OS=Caenorhabditis elegans GN=F13D12.6 PE=3 SV=1	YUA6_CAEEL	50 kDa	2	2	2
												Uncharacterized serine carboxypeptidase F32A5.3 OS=Caenorhabditis elegans GN=F32A5.3 PE=1 SV=1	YPP3_CAEEL	64 kDa	3	0	0
												Uncharacterized serine carboxypeptidase F41C3.5 OS=Caenorhabditis elegans GN=F41C3.5 PE=1 SV=1	YUW5_CAEEL	54 kDa	21	32	22
												Uncharacterized transporter C38C10.2 OS=Caenorhabditis elegans GN=C38C10.2 PE=1 SV=2	YLD2_CAEEL	53 kDa	3	4	0
												Uncharacterized zinc metalloprotease C44B7.11 OS=Caenorhabditis elegans GN=C44B7.11 PE=1 SV=4	YTV2_CAEEL	102 kDa	3	2	0
												UPF0160 protein C27H6.8 OS=Caenorhabditis elegans GN=C27H6.8 PE=3 SV=2	YK4P_CAEEL	38 kDa	3	0	1
												UPF0375 protein C08F11.11 OS=Caenorhabditis elegans GN=C08F11.11 PE=1 SV=1	U375A_CAEEL	12 kDa	1	2	6
												Valine--tRNA ligase OS=Caenorhabditis elegans GN=vrs-2 PE=1 SV=1	SYV_CAEEL	119 kDa	32	4	13
												Very-long-chain (3R)-3-hydroxyacyl-CoA dehydratase hpo-8 OS=Caenorhabditis elegans GN=hpo-8 PE=3 SV=2	HACD_CAEEL	25 kDa	13	2	3
												Very-long-chain 3-oxooacyl-coA reductase let-767 OS=Caenorhabditis elegans GN=let-767 PE=1 SV=2	LE767_CAEEL	34 kDa	19	14	17
												Vitellogenin-1 OS=Caenorhabditis elegans GN=vit-1 PE=1 SV=2	VIT1_CAEEL	188 kDa	662	718	984
												Vitellogenin-2 OS=Caenorhabditis elegans GN=vit-2 PE=1 SV=5	VIT2_CAEEL	188 kDa	812	1035	1470
												Vitellogenin-3 OS=Caenorhabditis elegans GN=vit-3 PE=1 SV=1	VIT3_CAEEL	187 kDa	1048	917	1339
												Vitellogenin-4 OS=Caenorhabditis elegans GN=vit-4 PE=1 SV=3	VIT4_CAEEL	186 kDa	1057	945	1320
												Vitellogenin-5 OS=Caenorhabditis elegans GN=vit-5 PE=2 SV=2	VIT5_CAEEL	186 kDa	1032	904	1360
												Vitellogenin-6 OS=Caenorhabditis elegans GN=vit-6 PE=1 SV=5	VIT6_CAEEL	193 kDa	770	1390	1810
												V-type proton ATPase 16 kDa proteolipid subunit 2/3 OS=Caenorhabditis elegans GN=vha-2 PE=2 SV=2	VATL2_CAEEL	16 kDa	9	2	4
												V-type proton ATPase catalytic subunit A OS=Caenorhabditis elegans GN=vha-13 PE=1 SV=3	VATA_CAEEL	66 kDa	53	39	39
												V-type proton ATPase subunit C OS=Caenorhabditis elegans GN=vha-11 PE=2 SV=1	VATC_CAEEL	43 kDa	20	10	9
												V-type proton ATPase subunit D OS=Caenorhabditis elegans GN=vha-14 PE=3 SV=1	VATD_CAEEL	29 kDa	10	9	5
												V-type proton ATPase subunit e OS=Caenorhabditis elegans GN=vha-17 PE=3 SV=2	VA0E_CAEEL	10 kDa	3	2	2
												WD repeat and FYVE domain-containing protein 2 OS=Caenorhabditis elegans GN=wdfy-2 PE=1 SV=1	WDFY2_CAEEL	46 kDa	4	1	2
												Zinc finger CCCH domain-containing protein 15 homolog OS=Caenorhabditis elegans GN=F27D4.4 PE=3 SV=3	ZC3HF_CAEEL	43 kDa	3	3	0
